# Supplementary material for: Third delay and associated factors among women who gave birth at public health facilities of Gurage zone, southern Ethiopia
Source: BMC Womens Health. 2023 Jul 12;23:369. doi: 10.1186/s12905-023-02526-6 (PMC10339583; doi:10.1186/s12905-023-02526-6)
Supplement: Supplementary file 1 — Supplementary Material 1 [file 12905_2023_2526_MOESM1_ESM.xlsx]

## Sheet: Rawdata
	Supplementary Dataset File: Raw Excel data set
Variable	A100	A101	A102	A103	A104	A105	A108	A106	A107	A109	A110	A111	A112A	A112B	A112C	A112D	A112E	A112F	A113	A114	A115	A116	A120	A117	A118	A119	A121	A122A	A122B	A122C	A122D	A122E	A122F	A123	A124	A125A	A125B	A125C	A126	A127	A128A	A128B	A128C	A128D	A128E	A128F	A128G	A129A	A129B
Label	Individual id	residence	Age	religion	Ethinicity	educational status	What is your occupation	Marital status	Educational status of husband	Occupation of husband	monthly hh income	member of CBHI	have you electricity	radio	TV	mobile	home phone	other	family size	decision maker	Age at first birth	number of pregnancies	ANC of prior pregnancy	number of live birth	any pregnancy related cxn	type of advers pregnancy outcome	ANC for current pregnancy	skilled health prof attended pregnancy	Dr attended pregnancy	HEW attended pregnancy	TBA attended pregnancy			number of ANC visit of last pregnancy	refused medical procedures?	decision made for EOC by mother	decision made for EOC by husband	decision made for EOC by family	absence of care provider for current child birth	Do you know any danger sign	source of info health workers	source of info HEW	source of info health promotors	source of info radio & TV	source of info neighbor	source of info reading	source of info other	mention sever vaginal bleeding as danger sn	mention swellen hand and face as danger sn
	1	2	30	1	1	1	1	1	2	1	2500	1	1	1	2	1	2	2	5	2	25	3	1	3	1	3	1	1	2	1	2	2	2	4	2	1	2	2	2	1	2	1	2	2	2	2	2	1	1
	2	2	38	3	2	5	1	1	5	2	2748	2	1	1	2	1	2	2	22	3	22	2	1	2	2		1	1	2	2	2	2	2	4	2	1	2	2	2	2	1	1	2	2	2	2	2	2	1
	3	1	28	2	1	3	4	1	5	2	2000	2	1	1	1	1	1	2	4	3	25	2	1	2	2		1	1	2	2	2	2	2	4	2	1	2	2	2	1	2	1	2	2	2	2	2	1	1
	4	2	26	2	3	2	1	1	3	4	1000	1	1	1	1	1	2	2	4	3	20	3	1	2	1	1	1	1	2	2	2	2	2	4	2	2	2	1	1	1	2	2	2	2	2	2	2	1	1
	5	1	23	3	1	5	2	1	5	2	5600	2	1	1	1	1	2	2	3	3	21	1		1	2		1	1	2	1	2	2	2	4	1	2	1	1	1	2	2	2	2	2	2	2	2	1	1
	6	2	35	2	3	1	1	1	2	1	1000	2	2	1	2	1	2	2	7	2	17	7	2	5	1	1	1	2	2	1	2	2	2	2	1	1	2	2	2	2
	7	2	28	2	1	1	1	1	1	1	3000	1	2	1	2	1	2	2	4	3	19	2	1	2	2		1	2	2	1	2	2	2	3	2	1	2	2	2	2
	8	2	30	2	1	1	1	1	1	1	1000	1	2	1	2	1	2	2	4	2	20	4	1	3	2		1	1	2	1	2	2	2	3	1	1	2	1	2	1	2	1	2	2	2	2	2	1	2
	9	1	25	3	2	3	4	1	4	3	2000	1	1	2	1	1	2	2	4	3	20	2	1	2	2		1	1	2	2	2	2	2	4	2	1	2	2	1	1	2	2	2	1	2	2	2	1	1
	10	2	38	2	3	1	1	1	1	1	1500	1	1	2	1	1	2	2	4	3	20	3	1	3	2		1	1	2	1	2	2	2	4	2	1	2	2	1	1	1	2	2	2	2	2	2	1	2
	11	2	36	1	1	2	4	4			1000	1	2	2	2	1	2	2	5	1	21	4	1	4	2		1	2	2	1	2	2	2	4	2	1	2	2	2	1	1	2	2	2	2	2	2	1	1
	12	1	28	3	1	3	4	1	3	4	2900	1	1	1	2	1	2	2	6	2	19	2	1	2	1	3	1	2	2	1	2	2	2	3	2	1	2	2	2	1	1	2	2	2	2	2	2	2	2
	13	2	38	4	4	4	1	1	5	5	1250	1	1	1	2	1	2	2	5	2	18	2	1	2	2		1	1	2	1	2	2	2	3	2	2	1	2	2	1	2	2	2	2	2	1	2	1	1
	14	1	32	3	3	5	2	1	5	2	4500	1	1	2	1	1	2	2	7	3	23	5	1	1	2		1	1	2	2	2	2	2	4	2	1	2	2	2	1	1	2	2	2	2	2	2	2	2
	15	1	28	2	3	4	1	1	3	5	1500	1	1	1	2	1	2	2	4	2	20	2	1	2	2		1	1	2	1	2	2	2	3	2	1	2	2	2	1	2	2	2	1	2	2	2	1	2
	16	2	35	2	1	1	1	1	1	1	500	2	2	1	2	1	2	2	7	2	21	6	2	5	1	2	1	2	2	1	2	2	2	3	1	2	2	1	2	1	2	2	2	2	1	2	2	1	2
	17	2	28	1	1	1	4	1	1	4	2000	1	1	1	1	1	2	2	8	3	20	7	1	6	1	1	1	1	2	1	2	2	2	4	2	1	2	2	2	1	2	1	2	2	2	2	2	2	2
	18	2	36	1	1	2	1	1	2	4	1250	1	2	1	2	1	2	2	5	1	20	3	1	2	1	1	1	2	2	1	2	2	2	2	2	2	2	1	2	1	1	2	2	2	2	2	2	2	2
	19	2	26	3	4	2	3	1	1	3	1000	1	1	1	2	1	2	2	5	2	19	3	1	3	2		1	1	2	2	2	2	2	3	2	2	1	2	2	1	1	2	2	2	2	2	2	2	1
	20	2	40	2	1	3	1	1	2	1	3000	1	1	1	2	1	2	2	6	3	18	4	1	4	2		1	1	2	2	2	2	2	4	2	1	2	2	2	1	2	1	2	2	2	2	2	1	1
	21	2	22	2	2	4	1	1	4	2	3500	2	2	1	2	1	2	2	3	3	18	2	1	2	2		1	2	2	2	2	2	2	4	2	1	2	2	2	2
	22	2	26	2	3	4	1	1	4	1	3000	2	1	1	2	1	2	2	3	3	26	1		1	2		1	1	2	2	2	2	2	4	2	1	2	2	2	2
	23	2	28	2	2	3	4	1	4	1	3500	1	1	1	1	1	2	2	4	3	19	2	1	2	2		1	2	2	1	1	2	2	2	2	1	2	2	2	2
	24	2	38	3	1	3	1	1	3	1	2000	1	1	1	2	1	2	2	5	3	22	3	1	3	2		1	2	2	1	2	2	2	4	2	1	2	2	1	1	2	1	2	2	2	2	2	1	1
	25	2	28	2	1	3	1	1	3	1	3000	1	2	1	2	1	2	2	5	2	19	3	1	3	2		1	1	2	1	2	2	2	4	2	1	2	2	2	2
	26	2	30	2	3	1	1	1	3	1	2500	1	1	1	2	1	2	2	6	2	18	4	1	4	2		1	1	2	1	2	2	2	4	2	1	2	2	2	2
	27	2	38	3	1	3	1	1	3	4	3000	1	1	1	1	1	2	2	5	3	20	3	1	3	2		1	1	2	1	2	2	2	4	2	1	2	2	2	2
	28	2	35	2	1	4	4	1	4	1	3000	1	1	1	1	1	2	2	4	1	22	2	1	2	2		1	1	2	1	2	2	2	4	2	1	2	2	2	1	2	1	2	2	2	2	2	1	1
	29	2	38	1	4	1	1	1	1	1	200	1	2	1	2	1	2	2	7	3	28	7	1	7	2		1	1	2	1	2	2	2	3	1	2	1	2	2	1	1	2	2	2	2	2	2	2	1
	30	2	29	2	3	1	1	1	1	1	2800	2	2	1	2	1	2	2	4	3	18	3	1	3	2		1	1	2	1	2	2	2	3	2	1	2	2	2	1	1	2	2	2	2	2	2	1	1
	31	1	28	2	2	2	1	1	5	2	3100	2	1	2	1	1	2	2	3	2	20	2	1	2	2		1	1	2	1	2	2	2	4	2	1	2	2	2	1	1	2	2	1	2	2	2	2	1
	32	1	25	2	2	3	1	1	1	1	3700	1	1	1	1	1	2	2	3	3	18	2	1	2	2		1	1	2	1	2	2	2	4	2	1	2	2	2	1	1	2	2	2	2	2	2	2	1
	33	2	18	3	3	3	1	1	3	1	4500	1	2	2	2	1	2	2	2	3	18	1		1	2		1	1	2	1	2	2	2	4	2	1	1	2	2	1	1	2	2	2	2	2	2	1	2
	34	2	25	3	3	3	4	1	4	4	6000	1	1	1	1	1	2	2	4	3	19	3	1	3	2		1	1	2	1	1	2	2	3	2	2	1	2	2	1	1	2	2	2	2	2	2	2	1
	35	2	32	1	2	1	1	1	1	1	1500	1	1	2	2	1	2	2	6	2	24	5	1	5	2		1	1	2	1	2	2	2	3	2	1	2	2	2	1	1	2	2	2	2	2	2	2	2
	36	2	19	3	3	4	4	1	5	4	6200	1	1	2	1	1	2	2	3	3	19	1		1	2		1	1	2	1	2	2	2	4	2	1	2	2	2	1	1	2	2	2	2	2	2	2	1
	37	1	22	2	1	1	4	2			1100	1	1	2	2	1	2	2	2	1	22	1		1	2		1	1	2	1	2	2	2	3	2	1	2	2	2	1	1	2	2	2	2	2	2	2	1
	38	2	27	2	4	1	1	1	1	1	600	1	1	2	2	1	2	2	6	1	20	4	1	4	2		1	1	2	2	2	2	2	3	2	1	2	2	2	1	1	1	2	2	2	2	2	2	1
	39	2	27	2	4	1	1	1	1	1	600	1	1	2	2	1	2	2	6	1	20	4	1	4	2		1	1	2	2	2	2	2	3	2	1	2	2	2	1	1	1	2	2	2	2	2	2	1
	40	2	18	3	1	1	1	1	1	1	2800	1	1	2	1	1	2	2	3	1	18	1		1	2		1	1	2	1	2	2	2	4	2	1	2	2	2	1	1	1	2	2	2	2	2	2	2
	41	2	22	2	1	2	3	2			2700	2	1	2	2	1	2	2	2	1	22	1		1	2		1	1	2	1	2	2	2	4	2	1	2	2	2	1	1	1	2	2	2	2	2	2	1
	42	1	27	1	2	1	1	1	2	1	2100	2	1	2	2	1	2	2	4	3	20	2	1	2	2		1	2	2	1	2	2	2	3	2	2	1	2	2	1	1	2	2	2	2	2	2	2	2
	43	2	31	4	4	1	1	1	2	1	2700	1	1	2	2	1	2	2	7	3	20	5	1	5	2		1	1	2	2	2	2	2	3	2	1	2	2	2	1	1	2	2	2	2	2	2	2	2
	44	1	22	1	2	2	1	1	2	1	1600	2	2	1	2	2	2	2	4	3	18	2	1	2	2		1	2	2	1	2	2	2	3	2	1	2	2	2	2
	45	2	35	1	4	1	1	1	1	1	2500	1	1	2	1	1	2	2	10	3	19	8	1	8	2		1	1	2	1	2	2	2	4	2	1	2	2	2	2
	46	2	26	2	2	1	1	1	1	4	3100	1	1	1	2	2	2	2	3	3	26	1		1	2		1	1	1	2	2	2	2	4	2	1	2	2	2	1	1	2	2	2	2	2	2	2	1
	47	2	29	2	3	2	4	1	2	1	2800	1	1	2	2	2	2	2	6	1	21	4	1	4	2		1	1	2	1	2	2	2	3	2	1	2	2	2	1	1	2	2	2	2	2	2	2	2
	48	2	27	2	3	1	1	1	1	1	1700	1	2	1	2	1	2	2	4	2	19	3	1	2	1	2	1	1	2	1	2	2	2	3	1	2	1	2	2	2
	49	2	21	3	1	3	1	1	4	4	3300	1	2	1	2	1	2	2	4	1	18	2	1	2	2		1	1	2	2	2	2	2	4	2	1	2	2	2	1	1	2	2	2	2	2	2	1	2
	50	2	23	2	3	4	3	1	5	2	4700	2	1	2	1	1	2	2	4	3	20	2	1	2	2		1	1	2	1	2	2	2	4	2	1	2	2	2	1	1	2	1	2	2	2	2	2	1
	51	2	26	2	2	1	1	1	1	1	1600	2	2	1	2	1	2	2	5	1	20	4	1	3	1	1	1	1	2	1	2	2	2	4	2	1	2	2	2	1	1	1	2	2	2	2	2	2	2
	52	1	18	3	3	4	4	1	5	4	7100	2	1	2	1	1	2	2	3	1	18	1		1	2		1	1	2	2	2	2	2	4	2	2	1	2	2	1	1	2	2	1	2	2	2	2	1
	53	2	27	2	1	2	4	1	2	4	3300	1	1	2	1	1	2	2	6	3	19	4	1	4	2		1	2	2	1	2	2	2	3	2	1	2	2	2	1	1	2	2	2	2	2	2	2	2
	54	2	34	4	1	1	1	1	1	1	1700	1	2	1	2	2	2	2	7	1	22	6	1	5	1	1	1	1	2	1	2	2	2	3	2	2	1	2	2	2
	55	2	42	1	1	1	4	1	1	1	2100	1	2	1	2	1	2	2	9	2	23	8	1	7	1	2	1	1	2	2	2	2	2	3	2	2	1	2	2	2
	56	2	30	2	1	2	1	1	3	1	1500	1	1	2	1	1	2	2	5	3	19	3	1	3	2		1	1	2	2	2	2	2	4	2	1	2	2	2	1	1	2	2	2	2	2	2	1	1
	57	2	30	2	3	2	1	1	3	1	3500	1	1	2	1	1	2	2	7	3	19	5	1	5	2		1	1	2	2	2	2	2	4	2	1	2	2	2	1	1	2	2	2	2	2	2	1	1
	58	2	32	2	2	2	1	1	3	1	2500	2	1	2	1	1	2	2	5	3	25	3	1	3	2		1	1	2	2	2	2	2	4	2	1	2	2	2	1	1	2	2	2	2	2	2	1	1
	59	2	30	3	2	1	1	1	3	1	200	1	1	2	1	1	2	2	5	3	18	3	1	3	2		1	1	2	2	2	2	2	4	2	1	2	2	2	1	1	1	2	2	2	2	2	1	1
	60	2	30	2	1	2	1	1	2	1	1600	1	1	2	1	1	2	2	6	3	21	4	1	4	2		1	1	2	1	2	2	2	4	2	1	2	2	2	1	1	1	2	2	2	2	2	1	1
	61	2	30	1	1	3	1	1	4	1	2000	1	1	2	1	1	2	2	5	3	20	3	1	3	2		1	1	2	2	2	2	2	4	2	1	2	2	2	1	1	2	2	1	2	2	2	1	1
	62	2	29	3	1	2	1	1	3	1	2500	2	1	2	1	1	2	2	3	3	21	2	1	2	2		1	1	2	2	2	2	2	4	2	1	2	2	2	1	1	1	2	2	2	2	2	1	1
	63	2	30	2	1	3	1	1	4	1	1500	1	1	1	1	1	2	2	6	3	18	4	1	4	2		1	1	2	2	2	2	2	3	2	2	1	2	1	1	1	2	2	1	2	2	2	1	1
	64	2	28	3	3	3	1	1	4	3	2000	1	1	2	1	1	2	2	4	3	25	2	1	2	2		1	1	2	1	2	2	2	4	2	1	2	2	2	1	1	2	2	2	2	2	2	1	1
	65	2	20	2	1	3	4	2			1000	2	1	2	1	1	2	2	2	1	20	1		1	2		1	1	2	2	2	2	2	3	2	1	2	2	2	1	1	2	2	2	2	2	2	2	1
	66	1	20	2	3	4	1	1	4	2	3000	2	1	2	1	1	2	2	3	3	20	1		1	2		1	1	2	1	2	2	2	4	2	1	2	2	2	1	1	1	2	2	2	2	2	2	1
	67	2	25	2	1	2	1	1	3	1	3000	1	1	2	1	1	2	2	4	3	20	2	1	2	2		1	1	2	2	2	2	2	4	2	1	2	2	2	1	1	2	2	2	2	2	2	1	1
	68	1	25	3	3	5	2	1	5	2	5500	2	1	2	1	1	2	2	4	3	20	2	1	2	2		1	1	2	1	2	2	2	4	2	1	2	2	2	1	1	1	2	1	2	2	2	1	1
	69	1	23	1	1	5	2	1	5	4	3700	2	1	2	1	1	2	2	3	3	23	1		1	2		1	1	2	1	2	2	2	4	2	1	2	2	2	1	1	2	2	2	2	2	2	1	1
	70	2	28	3	2	2	1	1	3	1	2000	1	1	1	1	1	2	2	5	3	21	3	1	3	2		1	1	2	2	1	2	2	4	2	1	2	2	2	1	1	2	2	2	1	2	2	1	1
	71	2	28	2	1	3	4	1	3	1	1000	1	2	1	2	1	2	2	4	3	20	2	1	2	2		1	2	2	1	2	2	2	4	2	1	2	2	1	1	1	1	2	2	2	2	2	2	2
	72	2	33	3	1	1	1	1	1	1	700	1	2	1	2	1	2	2	6	3	20	4	1	4	2		1	1	2	2	2	2	2	3	2	2	2	1	1	1	1	1	2	2	2	2	2	1	2
	73	2	30	2	1	3	1	1	3	1	1000	1	1	1	2	1	2	2	5	3	23	3	1	3	2		1	1	2	1	2	2	2	4	2	2	2	1	1	1	1	2	2	2	2	2	2	1	2
	74	2	22	1	4	3	3	1	3	5	2500	2	1	1	2	1	2	2	3	3	22	1		1	2		1	1	2	2	2	2	2	3	2	2	2	1	1	1	1	2	2	2	2	2	2	1	2
	75	2	35	3	1	1	4	1	2	1	1700	1	2	1	2	1	2	2	7	2	21	6	1	5	1	2	1	1	2	1	2	2	2	4	2	2	1	2	1	1	1	1	2	2	2	2	2	1	2
	76	2	26	3	1	3	4	1	2	1	1500	2	1	2	2	1	2	2	4	3	19	2	1	2	2		1	1	2	2	2	2	2	4	2	1	2	2	1	1	1	1	2	2	2	2	2	1	2
	77	2	19	2	4	3	3	1	4	3	2000	2	1	1	2	1	2	2	3	2	19	1		1	2		1	1	2	2	2	2	2	2	2	2	1	2	1	1	1	2	2	2	2	2	2	1	2
	78	2	38	3	1	1	1	1	1	1	500	1	2	1	2	2	2	2	8	2	20	6	1	6	2		1	1	2	2	2	2	2	3	2	1	2	2	1	1	1	1	2	2	2	2	2	1	2
	79	1	27	1	1	5	2	1	5	2	4500	2	1	2	1	1	2	2	4	3	23	2	1	2	2		1	1	2	2	2	2	2	4	2	2	2	1	1	1	1	2	2	1	2	2	2	1	2
	80	2	25	2	3	4	1	1	5	2	2800	2	1	1	2	1	2	2	3	2	25	1		1	2		1	1	2	2	2	2	2	3	2	2	1	2	1	1	1	2	2	1	2	2	2	1	2
	81	2	38	4	1	1	4	1	1	1	1000	1	2	2	2	1	2	2	7	2	19	5	1	5	2		1	1	2	2	2	2	2	3	2	2	1	2	1	1	2	1	2	2	2	2	2	1	2
	82	2	30	3	1	3	4	1	1	1	800	1	2	1	2	2	2	2	5	3	21	3	1	3	2		1	1	2	1	2	2	2	2	2	1	2	2	1	1	1	1	2	2	2	2	2	1	2
	83	2	29	1	1	3	4	1	5	2	2900	2	1	1	2	1	2	2	4	3	20	3	1	2	1	2	1	1	2	2	2	2	2	4	2	2	1	2	1	1	1	2	2	2	2	2	2	1	2
	84	2	36	2	1	3	1	1	3	4	3000	2	2	2	2	1	2	2	8	2	18	6	1	6	2		1	1	2	2	2	2	2	3	2	2	2	1	1	1	1	1	2	2	2	2	2	1	2
	85	2	26	1	1	4	4	1	3	1	1500	1	2	1	2	2	2	2	5	3	19	3	1	3	2		1	1	2	2	2	2	2	4	2	2	2	1	1	1	1	1	2	1	2	2	2	1	2
	86	2	23	3	1	4	4	1	5	2	4500	2	1	2	1	1	2	2	4	3	18	2	2	2	2	2	1	1	2	2	2	2	2	3	2	2	2	1	1	1	1	2	2	1	2	2	2	1	2
	87	2	28	3	1	3	1	1	2	4	1500	1	2	1	2	1	2	2	6	2	20	4	1	4	2		1	1	2	1	2	2	2	3	2	2	1	2	1	1	2	1	2	2	2	2	2	1	2
	88	1	35	2	1	2	1	1	2	4	2000	2	1	1	1	1	2	2	4	2	20	3	1	2	1	1	1	2	2	1	2	2	2	4	1	1	2	2	2	1	1	1	2	2	2	2	2	1	2
	89	1	35	4	1	3	1	1	3	6	1200	1	1	2	2	1	2	2	6	1	20	4	1	4	2		1	1	2	2	2	2	2	4	2	1	2	2	2	1	2	1	2	2	2	2	2	1	1
	90	1	22	2	1	3	1	1	5	2	4300	2	1	1	1	1	2	2	3	3	22	1		1	2		1	1	2	2	2	2	2	4	2	1	2	2	2	1	2	1	2	1	2	2	2	2	1
	91	2	35	2	1	1	1	1	1	1	1500	2	2	1	2	2	2	2	9	3	24	7	1	7	2		1	1	2	2	2	2	2	4	2	1	2	2	2	1	2	1	2	2	2	2	2	2	1
	92	1	29	3	1	5	2	1	5	2	3000	2	1	1	1	1	1	2	4	3	25	2	1	2	2		1	1	2	2	2	2	2	4	2	1	2	2	2	1	1	2	2	2	2	2	2	2	1
	93	2	25	1	1	3	4	1	3	4	2000	1	1	2	2	2	2	2	5	3	23	3	1	3	2		1	1	2	2	2	2	2	4	2	1	2	2	2	1	2	1	2	2	2	2	2	2	1
	94	2	23	1	1	1	1	2			1000	2	2	2	2	2	2	2	2	1	23	1		1	2		1	1	2	2	2	2	2	3	2	1	2	2	2	2
	95	1	26	1	4	1	4	1	2	5	300	2	1	2	2	2	2	2	4	3	22	2	1	2	2		1	1	2	2	2	2	2	3	2	1	2	2	2	1	2	2	2	2	1	2	2	2	1
	96	1	26	2	3	5	2	1	5	2	1300	2	1	1	1	1	2	2	3	3	25	1		1	2		1	1	2	2	2	2	2	4	2	1	2	2	2	1	1	2	2	2	2	2	2	1	2
	97	2	38	4	1	2	1	1	3	5	800	1	1	2	2	2	2	2	5	2	24	3	1	3	2		1	1	2	2	2	2	2	3	2	1	2	2	2	1	2	1	2	2	2	2	2	2	1
	98	2	40	4	1	1	1	1	1	1	800	2	2	1	2	2	2	2	7	2	20	5	1	5	2		1	1	2	2	2	2	2	3	2	1	2	2	2	1	2	1	2	2	2	2	2	2	1
	99	1	36	3	5	5	2	1	5	2	3000	2	1	2	1	1	2	2	6	3	24	4	1	4	2		1	1	2	1	2	2	2	4	2	1	2	2	2	1	1	2	2	2	2	2	2	1	2
	100	1	36	2	1	4	2	1	5	3	1000	2	1	2	1	1	2	2	5	3	23	3	1	3	2		1	1	2	1	2	2	2	4	2	1	2	2	2	1	1	2	2	1	2	2	2	2	1
	101	2	37	2	1	1	4	1	1	4	500	2	1	2	2	2	2	2	8	2	21	7	1	6	1	1	1	1	2	2	2	2	2	4	2	1	2	2	2	2
	102	2	38	1	1	1	4	1	2	3	1500	1	2	1	2	1	2	2	8	3	25	7	1	7	2		1	1	2	1	2	2	2	4	2	1	2	2	2	1	1	1	2	2	2	2	2	1	1
	103	2	35	4	1	1	1	1	2	1	700	2	2	1	2	2	2	2	6	2	23	4	1	4	2		1	1	1	2	2	2	2	3	1	1	2	2	2	1	2	1	2	2	2	2	2	2	1
	104	2	29	2	1	1	1	1	3	4	1600	2	1	1	1	2	2	2	6	2	20	4	1	4	2		1	1	2	1	2	2	2	4	2	1	2	2	2	1	1	1	2	2	2	2	2	1	1
	105	1	29	3	1	5	2	1	5	2	5200	2	1	1	1	1	2	2	6	3	20	4	1	4	2		1	1	2	1	2	2	2	4	2	1	2	2	2	1	1	1	2	2	2	2	2	1	1
	106	2	37	3	5	2	1	1	2	4	2000	1	1	1	1	1	2	2	10	2	18	8	1	8	2		1	1	2	1	2	2	2	3	2	2	1	2	2	1	1	1	1	2	2	2	2	1	1
	107	1	30	1	4	4	2	1	4	2	4000	1	1	2	1	1	2	2	6	3	22	3	1	3	2		1	1	2	1	2	2	2	4	2	1	2	2	2	1	1	2	2	2	2	2	2	1	1
	108	1	20	4	2	3	3	1	4	3	1000	1	1	1	1	1	2	2	3	2	20	1		1	2		1	1	2	1	2	2	2	4	2	2	1	2	2	1	1	1	2	2	2	2	2	1	1
	109	1	37	2	3	4	2	1	4	4	1800	1	1	1	1	1	2	2	9	3	19	7	1	7	1	3	1	1	1	1	2	2	2	4	2	1	2	2	2	1	1	1	2	1	2	2	2	1	1
	110	1	24	2	3	4	3	1	5	2	3000	2	1	1	1	1	2	2	5	3	18	3	1	3	2		1	1	2	1	2	2	2	4	2	1	2	2	2	1	1	1	2	1	2	2	2	1	1
	111	1	34	2	1	3	3	4			600	2	1	1	1	1	2	2	6	1	21	5	1	5	2		1	1	2	1	2	2	2	4	2	1	2	2	2	1	1	1	2	2	2	2	2	1	1
	112	1	36	3	1	5	2	1	5	2	5000	2	1	1	1	1	2	2	9	3	21	7	1	7	1	3	1	1	2	1	2	2	2	4	2	1	2	2	2	1	1	1	2	1	2	2	2	1	1
	113	1	24	2	1	4	4	1	2	3	600	2	1	1	1	1	2	2	4	3	19	2	1	2	2		1	1	1	1	2	2	2	4	2	1	2	2	2	1	1	1	2	2	2	2	2	1	1
	114	1	32	3	5	3	4	1	3	4	1200	1	1	1	1	1	2	2	6	2	20	4	1	4	2		1	1	2	1	2	2	2	4	2	1	2	2	2	1	1	1	2	2	2	2	2	1	1
	115	1	24	2	1	4	4	1	5	2	6000	2	1	2	1	1	2	2	4	3	19	2	1	2	1	3	1	1	2	1	2	2	2	3	2	1	2	2	2	1	1	2	2	1	2	2	2	1	1
	116	2	27	3	5	1	1	1	2	1	400	1	1	1	1	2	2	2	5	3	18	3	1	3	2		1	1	2	1	2	2	2	3	2	1	2	2	2	1	1	1	2	1	2	2	2	1	1
	117	2	30	2	3	1	1	1	2	1	600	2	1	1	1	1	2	2	6	3	17	5	1	5	2		1	1	1	1	2	2	2	3	2	1	1	2	2	1	1	1	2	2	2	2	2	1	1
	118	1	29	3	1	2	1	1	2	5	400	1	1	1	1	1	2	2	5	3	20	3	1	3	2		1	1	2	1	2	2	2	4	2	1	2	2	2	1	1	1	2	1	2	2	2	1	1
	119	1	26	2	3	5	2	1	5	2	3000	2	1	2	1	1	2	2	5	3	20	3	1	3	2		1	1	2	1	2	2	2	4	2	1	2	2	2	1	1	2	2	1	2	1	2	1	1
	120	1	37	3	5	4	2	1	5	2	3000	2	1	1	1	1	2	2	8	3	19	6	1	6	2		1	1	1	1	2	2	2	4	2	1	2	2	2	1	1	1	1	2	2	2	2	1	1
	121	2	39	3	5	3	3	1	3	5	400	1	1	1	1	1	2	2	9	3	20	7	1	7	1	1	1	1	2	1	2	2	2	2	2	1	2	2	2	1	1	1	2	2	2	2	2	1	1
	122	1	38	3	5	1	1	1	2	1	600	1	1	1	2	2	2	2	9	3	17	7	2	6	1	2	1	1	2	1	1	2	2	4	2	2	1	2	2	1	1	1	1	1	2	2	2	1	1
	123	1	21	2	3	4	3	1	4	3	1200	2	1	1	1	1	2	2	4	3	18	2	1	2	1	3	1	1	1	1	2	2	2	3	2	1	2	2	2	1	1	1	2	2	2	2	2	1	1
	124	2	38	3	1	2	1	1	3	4	600	1	1	1	1	1	2	2	10	3	18	8	2	8	2		1	1	2	1	1	2	2	3	2	1	2	2	2	1	1	1	2	1	2	2	2	1	2
	125	2	33	3	1	1	1	1	2	1	700	1	1	1	1	1	2	2	6	3	19	4	1	4	1	3	1	1	2	1	2	2	2	3	2	2	1	2	2	1	1	1	1	2	2	2	2	1	1
	126	2	37	3	5	1	1	1	2	1	800	1	1	1	1	1	2	2	9	3	19	8	2	7	1	1	1	1	2	1	1	2	2	2	2	2	1	2	2	1	1	1	1	2	2	2	2	1	1
	127	1	36	4	1	5	2	1	5	2	4000	2	1	1	1	1	1	2	7	3	18	5	1	4	1	2	1	1	1	1	2	2	2	4	2	1	1	2	2	1	1	1	2	1	2	2	2	1	1
	128	1	21	1	4	2	3	3			300	2	1	1	2	2	2	2	2	1	21	2	1	1	1	2	1	1	2	1	2	2	2	2	2	1	2	2	2	1	1	1	2	2	2	2	2	1	1
	129	1	25	4	5	3	1	1	3	4	900	1	1	1	1	1	2	2	4	3	18	3	1	3	2		1	1	1	2	2	2	2	4	2	1	2	2	2	1	1	1	2	1	2	2	2	1	1
	130	2	32	3	5	2	1	1	3	5	400	2	1	1	2	2	2	2	7	3	18	5	2	4	1	1	2	1	2	1	2	2	2	3	2	2	1	2	2	1	1	1	2	2	2	2	2	1	1
	131	2	30	3	3	1	1	1	2	1	600	2	1	1	2	2	2	2	5	3	17	3	2	3	1	3	1	1	2	2	1	2	2	2	2	2	1	2	2	1	1	1	1	2	2	2	2	1	2
	132	1	27	2	1	4	3	1	5	2	3000	2	1	1	1	1	2	2	5	3	20	3	1	3	2		1	1	2	1	2	2	2	4	2	1	2	2	2	1	1	1	2	1	2	2	2	1	1
	133	1	31	2	1	3	4	1	3	4	3000	2	1	1	1	1	2	2	6	3	19	4	1	4	2		1	1	1	1	2	2	2	4	2	1	2	2	2	1	1	1	2	1	2	2	2	1	1
	134	2	32	3	5	1	1	1	2	1	1500	2	1	1	2	2	2	2	6	3	20	5	2	4	1	1	1	2	2	1	2	2	2	4	2	1	2	2	2	1	1	1	1	1	2	2	2	1	2
	135	1	28	1	3	3	1	2			800	2	1	2	1	1	2	2	2	1	21	2	1	1	1	1	1	1	2	1	2	2	2	3	2	2	1	2	2	1	1	2	2	2	2	2	2	1	2
	136	1	22	2	2	3	3	3			1000	2	1	2	1	2	2	2	2	1	22	1		1	2		1	1	2	1	2	2	2	4	2	1	2	2	2	1	1	2	2	2	2	2	2	1	2
	137	1	40	1	1	4	4	1	4	4	2000	1	1	1	1	1	1	2	8	3	20	6	2	6	1	1	1	1	2	1	2	2	2	4	2	1	2	2	2	1	1	1	2	1	2	1	2	1	1
	138	2	30	3	1	1	1	1	3	4	400	2	1	1	1	1	2	2	6	3	18	4	2	4	1	3	1	1	1	1	2	2	2	4	2	2	1	2	2	1	1	1	2	1	2	2	2	1	1
	139	1	20	3	2	4	2	1	5	2	2000	2	1	1	1	1	2	2	3	3	20	1		1	2		1	1	2	1	2	2	2	2	1	2	1	2	2	1	1	2	2	2	2	2	2	1	2
	140	1	20	3	1	5	2	1	1	2	600	2	1	1	1	1	1	2	3	3	20	1		1	1	3	1	1	1	1	2	2	2	4	2	1	2	2	2	1	1	2	2	1	2	1	2	1	1
	141	2	21	3	5	3	4	1	4	4	1000	2	1	1	1	1	2	2	3	3	22	1		1	2		1	1	1	1	1	2	2	4	2	1	2	2	2	1	1	1	2	1	2	2	2	1	2
	142	1	36	2	1	4	4	1	3	4	1000	2	1	1	1	1	2	2	7	3	21	5	2	5	1	3	1	1	1	1	1	2	2	4	2	1	2	2	2	1	1	1	2	1	2	2	2	1	1
	143	2	36	2	2	1	5	2			0	2	2	2	2	2	2	2	2	1	23	2	2	2	2		2	1	2	2	2	2	2	5	1	1	2	2	2	2
	144	1	27	3	5	5	2	1	5	2	4000	2	1	1	1	1	2	2	4	3	19	2	1	2	1	3	1	1	2	1	2	2	2	4	2	1	2	2	2	1	1	1	1	1	2	2	2	1	1
	145	1	36	3	3	2	4	1	4	4	3000	2	1	1	1	1	2	2	8	3	20	6	1	6	1	3	1	1	1	1	2	2	2	3	2	1	2	2	2	1	1	1	2	1	2	2	2	1	1
	146	1	29	4	4	3	1	1	3	3	1500	2	1	1	1	1	2	2	4	3	20	2	1	2	2		1	1	2	1	2	2	2	2	2	1	2	2	2	1	1	1	2	2	2	2	2	1	1
	147	1	21	2	3	5	2	1	4	4	2600	2	1	1	1	1	2	2	4	3	19	2	1	2	2		1	1	2	1	2	2	2	4	2	1	1	2	2	1	1	1	2	1	2	2	2	1	1
	148	1	34	3	1	4	2	1	5	2	3000	2	1	1	1	1	2	2	6	3	20	4	2	4	2		1	1	2	1	2	2	2	4	2	1	2	2	2	1	1	1	2	1	2	2	2	1	1
	149	1	18	3	1	3	3	1	3	5	600	2	1	1	1	2	2	2	3	3	18	1		1	2		1	1	2	1	1	2	2	4	2	1	1	2	2	1	1	1	2	2	2	2	2	1	1
	150	1	38	3	1	2	3	1	3	4	1200	2	1	1	1	1	2	2	9	3	18	7	2	7	1	3	1	1	1	1	2	2	2	4	2	1	2	2	2	1	1	1	1	2	2	2	2	1	1
	151	2	36	2	1	2	1	1	3	1	600	1	1	1	1	1	2	2	9	3	20	8	2	7	1	1	1	1	2	1	2	2	2	4	2	1	2	2	2	1	1	1	2	2	2	2	2	1	1
	152	1	40	1	5	2	1	1	4	4	2600	1	1	1	1	1	2	2	11	3	18	9	2	8	1	2	1	1	2	1	2	2	2	4	2	1	2	2	2	1	1	2	2	1	2	2	2	1	1
	153	1	21	2	3	1	4	1	2	3	3200	1	1	1	1	1	1	2	3	3	21	1		1	2		1	1	2	1	2	2	2	3	2	1	2	2	2	1	1	1	2	2	2	2	2	1	1
	154	2	20	2	3	5	2	1	5	2	4000	2	1	1	1	1	2	2	3	3	20	1		1	2		1	1	2	1	2	2	2	4	2	1	2	2	2	1	1	1	2	1	2	2	2	1	1
	155	1	27	2	3	2	1	1	3	3	400	1	1	1	1	1	2	2	6	3	19	4	2	4	2		1	1	2	1	1	2	2	4	2	1	2	2	2	1	1	1	1	2	2	2	2	1	1
	156	1	22	3	5	5	2	1	5	2	4000	2	1	1	1	1	2	2	4	3	20	2	1	2	2		1	1	1	1	2	2	2	4	2	1	2	2	2	1	1	1	2	2	2	2	2	1	1
	157	1	20	3	5	3	1	1	3	4	300	2	1	1	1	2	2	2	3	3	20	1		1	1	3	1	1	2	1	2	2	2	3	2	1	2	2	2	1	1	1	1	2	2	2	2	1	1
	158	1	29	2	3	3	1	1	4	4	100	2	1	1	1	1	2	2	6	3	20	4	2	4	2		1	1	2	1	2	2	2	4	2	1	2	2	2	1	1	1	1	2	2	2	2	1	1
	159	2	26	3	1	3	1	1	3	1	600	1	1	1	1	1	2	2	7	3	18	5	2	5	2		1	1	2	1	2	2	2	4	2	1	2	2	2	1	1	1	2	2	2	2	2	1	1
	160	2	26	3	1	2	1	1	3	1	1200	1	1	1	1	1	2	2	4	3	19	2	2	2	2		1	1	2	1	2	2	2	4	2	1	2	2	2	1	1	1	2	2	2	2	2	1	1
	161	1	28	2	2	3	1	1	4	4	500	1	1	1	1	1	2	2	5	3	19	3	2	3	2		1	1	2	1	1	2	2	3	2	1	2	2	2	1	1	1	1	2	2	2	2	1	1
	162	1	23	3	1	2	1	1	3	4	1200	1	1	1	1	1	2	2	4	3	19	2	1	2	1	3	1	1	2	1	2	2	2	4	2	1	2	2	2	1	1	1	2	2	2	2	2	1	1
	163	2	27	3	5	1	1	1	2	1	400	1	1	1	1	2	2	2	4	3	20	2	1	2	2		1	1	2	1	2	2	2	4	2	1	2	2	2	1	1	2	1	2	2	2	2	1	1
	164	1	23	3	1	3	3	1	4	3	700	2	1	1	1	1	2	2	4	3	19	2	2	2	2		1	1	2	1	2	2	2	4	2	1	2	2	2	1	1	1	2	1	2	2	2	1	1
	165	1	36	2	2	2	1	1	2	4	2000	1	1	1	1	1	2	2	9	3	20	7	2	6	1	1	1	1	2	1	2	2	2	4	2	1	2	2	2	1	1	1	2	1	2	2	2	1	1
	166	1	24	2	3	5	2	2			4000	2	1	1	1	1	2	2	4	3	20	2	1	2	2		1	1	1	1	2	2	2	4	2	1	2	2	2	1	1	2	2	2	2	2	2	1	1
	167	1	30	2	3	4	2	1	4	4	1200	2	1	1	1	1	2	2	7	3	20	5	2	5	2		1	1	2	1	2	2	2	4	2	1	2	2	2	1	1	2	1	1	2	2	2	1	1
	168	1	31	3	1	4	2	1	5	2	3000	1	1	1	1	1	2	2	8	3	20	6	1	6	1	3	1	1	2	1	2	2	2	4	2	1	2	2	2	1	1	1	2	1	2	2	2	1	1
	169	1	27	2	1	4	4	1	5	2	4000	2	1	1	1	1	2	2	5	3	20	3	1	3	2		1	1	1	1	2	2	2	4	2	1	2	2	2	1	1	1	2	2	2	2	2	1	1
	170	1	29	3	5	3	1	1	1	1	600	2	1	1	1	1	2	2	6	3	18	4	2	4	2		1	1	2	1	2	2	2	4	2	1	2	2	2	1	1	1	2	2	2	2	2	1	1
	171	1	22	2	1	5	2	1	4	3	2000	2	1	1	1	1	1	2	3	3	22	1		1	2		1	1	1	2	2	2	2	4	2	1	1	2	2	1	1	1	2	2	2	2	2	1	1
	172	1	26	2	1	5	2	1	5	2	4000	2	1	2	1	1	2	2	4	3	25	1		1	2		1	1	2	1	2	2	2	3	2	1	2	2	2	1	1	1	2	2	2	2	2	1	1
	173	1	27	3	5	3	4	1	3	4	2300	2	1	1	1	1	2	2	5	3	20	3	1	3	2		1	1	2	1	2	2	2	4	2	1	2	2	2	1	1	1	2	2	2	2	2	1	1
	174	2	33	3	5	4	2	1	4	5	600	1	1	1	1	1	2	2	9	3	19	7	2	7	1	3	1	1	2	1	2	2	2	4	2	1	2	2	2	1	1	1	2	2	2	2	2	1	1
	175	1	33	2	3	4	2	3			600	2	1	1	1	1	2	2	6	1	20	5	2	5	1	3	1	1	1	1	2	2	2	3	2	1	2	2	2	1	1	1	2	2	2	2	2	1	1
	176	1	31	3	4	2	4	3			400	2	1	1	1	2	2	2	4	1	22	3	2	2	1	1	1	1	2	1	2	2	2	4	2	1	2	2	2	1	1	1	2	2	2	2	2	1	1
	177	1	29	3	1	4	1	1	2	4	100	1	1	1	1	1	2	2	8	3	20	6	2	5	1	1	1	1	2	1	2	2	2	4	2	1	2	2	2	1	1	1	2	2	2	2	2	1	1
	178	1	31	1	5	4	1	1	5	4	4000	2	1	1	1	1	2	2	7	3	20	5	1	5	2		1	1	2	1	2	2	2	4	2	1	2	2	2	1	1	1	2	2	2	2	2	1	1
	179	1	30	2	1	4	2	1	5	2	2500	2	1	1	1	1	2	2	6	3	20	4	1	4	2		1	1	1	1	2	2	2	4	2	1	2	2	2	1	1	1	2	1	2	2	2	1	1
	180	1	28	2	3	5	2	1	5	2	3000	2	1	1	1	1	2	2	3	3	20	3	1	3	2		1	1	2	1	2	2	2	4	2	1	2	2	2	1	1	1	1	2	2	2	2	1	1
	181	1	26	2	1	5	2	4			2000	2	1	1	1	1	2	2	7	1	18	5	1	5	2		1	1	1	1	2	2	2	4	2	1	2	2	2	1	1	1	2	2	2	2	2	1	1
	182	2	28	2	1	3	1	1	2	1	2000	1	1	1	2	1	2	2	6	3	18	4	2	4	2		1	1	2	1	2	2	2	4	2	1	2	2	2	1	1	2	2	1	2	2	2	1	2
	183	2	45	2	1	1	1	1	2	1	400	2	2	1	2	1	2	2	7	2	18	6	2	5	1	1	1	1	2	2	2	2	2	4	2	1	1	2	2	1	1	1	2	2	2	2	2	1	2
	184	2	32	2	1	2	1	1	1	1	2000	1	2	1	2	1	2	2	6	3	20	6	2	5	1	2	1	1	2	2	2	2	2	4	2	1	2	2	2	1	2	1	2	1	2	2	2	1	2
	185	1	26	2	1	3	4	1	4	4	2000	2	1	2	1	1	2	2	4	3	23	2	1	2	2		1	1	2	2	2	2	2	4	2	1	1	2	2	1	1	2	2	1	2	2	2	1	1
	186	2	30	1	4	2	3	1	3	5	600	2	1	1	2	2	2	2	6	3	19	5	1	4	1	1	1	1	2	2	2	2	2	3	2	1	1	2	2	1	1	2	2	1	2	2	2	1	2
	187	2	20	3	1	3	1	1	3	1	1800	2	2	1	2	2	2	2	2	3	20	1		1	2		2	1	2	2	2	2	2	3	2	2	2	1	2	2
	188	2	42	2	1	1	1	1	1	1	200	1	2	1	2	1	2	2	8	2	16	8	2	6	1	2	1	1	2	2	2	2	2	3	1	1	1	2	2	1	1	1	2	2	2	2	2	1	2
	189	2	40	3	1	1	1	1	2	1	250	2	1	1	2	1	2	2	8	1	17	6	1	6	1	3	1	1	2	2	2	2	2	3	2	1	2	2	2	1	2	1	2	2	2	2	2	1	2
	190	1	19	2	1	3	3	1	4	3	800	2	1	2	1	1	2	2	3	3	19	1		1	2		1	1	1	2	2	2	2	3	2	1	1	2	2	1	1	2	2	1	2	2	2	1	1
	191	2	36	2	1	1	1	1	1	1	400	2	1	1	2	2	2	2	8	3	17	6	1	6	2		1	1	2	2	2	2	2	4	2	1	1	2	2	1	1	1	2	2	2	2	2	1	2
	192	2	24	2	1	3	4	1	4	3	600	2	1	2	1	2	2	2	4	1	18	2	2	2	1	3	2	1	2	2	2	2	2	3	2	1	2	2	2	1	1	2	2	2	2	2	2	1	2
	193	2	42	3	1	1	1	1	2	1	400	1	2	1	2	2	2	2	8	1	17	8	2	7	1	1	1	1	2	2	2	2	2	4	1	1	2	2	2	1	2	1	2	2	2	2	2	1	2
	194	2	45	2	3	1	1	1	1	1	600	1	2	1	2	2	2	2	7	2	17	8	2	8	2		1	1	2	2	2	2	2	3	2	1	2	2	2	1	2	1	2	2	2	2	2	2	2
	195	2	32	2	1	2	1	1	3	1	400	1	1	1	2	2	2	2	6	2	18	4	2	4	1	3	1	1	2	2	2	2	2	4	2	2	2	1	2	1	1	1	2	1	2	2	2	1	2
	196	1	35	3	1	3	4	1	3	4	600	2	2	1	1	2	2	2	8	2	16	6	1	6	2		1	1	2	2	2	2	2	4	2	2	1	2	1	1	1	2	2	2	2	2	2	2	1
	197	1	27	2	1	3	3	1	3	3	500	1	1	2	1	1	2	2	4	3	22	3	1	2	1	1	1	1	2	2	2	2	2	4	2	1	2	2	2	1	1	2	2	2	2	2	2	1	2
	198	2	25	2	1	2	3	1	3	1	600	2	1	1	2	1	2	2	5	3	20	3	2	3	1	3	1	1	2	2	2	2	2	3	2	1	1	2	2	1	1	1	2	2	2	2	2	1	2
	199	2	40	3	1	1	1	1	2	1	200	1	1	1	2	1	2	2	8	3	16	6	1	6	2		1	1	2	2	2	2	2	4	2	1	1	1	2	1	1	2	2	2	2	2	2	1	2
	200	2	21	1	1	4	3	1	4	4	600	1	1	1	2	1	2	2	4	3	17	2	1	2	2		1	1	2	2	2	2	2	4	2	1	1	2	2	1	1	1	2	1	2	2	2	1	2
	201	2	33	2	1	2	1	1	3	1	400	1	2	1	2	1	2	2	6	2	19	4	2	4	1	3	1	1	2	2	2	2	2	4	2	2	2	1	2	1	1	1	2	2	2	2	2	1	2
	202	2	28	2	1	2	1	1	3	5	600	1	1	2	2	2	2	2	2	2	20	3	1	3	2		1	1	2	2	2	2	2	4	2	2	1	2	2	2
	203	2	34	2	1	1	1	1	1	1	200	1	1	2	2	2	2	2	6	2	18	6	2	6	1	3	1	1	2	2	2	2	2	4	1	1	2	2	2	1	1	1	2	2	2	2	2	1	2
	204	1	25	2	1	3	1	2			600	1	1	2	2	2	2	2	2	1	22	2	1	2	2		1	1	2	2	2	2	2	4	2	2	2	1	2	1	1	1	2	2	2	2	2	1	2
	205	2	39	2	1	1	1	1	2	1	400	1	1	1	2	2	2	2	7	2	20	5	2	5	1	3	1	1	2	2	2	2	2	4	2	2	1	2	2	1	1	2	2	2	2	2	2	1	2
	206	1	22	1	1	3	1	1	5	2	200	2	1	1	1	2	2	2	4	2	19	2	1	2	2		1	1	2	2	2	2	2	3	2	2	1	2	2	1	1	2	2	2	2	2	2	1	2
	207	2	26	2	1	2	1	1	3	1	400	1	2	1	2	2	2	2	4	2	20	2	2	2	2		1	1	2	2	2	2	2	3	2	2	1	2	2	1	1	2	2	2	2	2	2	1	2
	208	2	31	3	1	2	1	3			200	1	1	1	2	1	2	2	7	2	17	5	1	5	2		1	1	2	2	2	2	2	4	2	1	1	2	2	1	1	1	2	2	2	2	2	1	2
	209	1	29	3	1	5	2	1	5	2	2000	2	1	1	1	1	2	2	4	3	24	2	1	2	2		1	1	2	2	2	2	2	4	1	1	1	2	2	1	1	1	2	1	2	1	2	1	1
	210	2	26	3	1	4	3	1	4	5	600	2	1	1	1	2	2	2	4	2	22	2	2	2	1	3	1	1	2	2	2	2	2	4	2	1	2	1	2	1	1	1	2	1	2	2	2	1	1
	211	2	20	3	1	3	1	1	3	1	200	1	1	1	2	2	2	2	3	2	20	1		1	2		1	1	2	2	2	2	2	3	1	2	2	1	2	1	1	2	2	2	2	2	2	1	2
	212	2	28	1	1	3	1	1	4	1	400	1	2	1	2	1	2	2	5	2	19	3	1	3	2		1	1	2	2	2	2	2	4	1	2	1	2	2	1	1	1	2	2	2	2	2	1	2
	213	2	32	2	1	2	1	3			600	1	1	1	2	2	2	2	3	2	25	3	1	3	2		1	1	2	2	2	2	2	4	1	2	1	2	2	1	1	1	2	2	2	2	2	1	2
	214	2	30	3	1	1	1	1	2	1	2000	1	1	1	2	1	2	2	6	2	22	5	1	4	2		1	1	2	2	2	2	2	4	1	2	2	1	2	1	1	1	2	2	2	2	2	1	2
	215	1	29	2	1	4	4	1	4	3	600	1	1	1	1	2	2	2	5	3	20	3	1	3	2		1	1	2	2	2	2	2	4	2	1	2	1	2	1	1	2	2	2	2	2	2	1	2
	216	2	34	2	1	2	1	1	3	4	500	1	2	2	2	1	2	2	7	1	20	5	1	5	2		1	1	2	2	2	2	2	4	1	1	2	2	2	1	1	1	2	2	2	2	2	1	2
	217	2	27	1	1	2	3	1	3	1	600	1	2	1	2	1	2	2	4	3	21	2	1	2	1	3	1	1	2	2	2	2	2	4	1	1	2	2	2	1	1	1	2	2	2	2	2	1	2
	218	1	26	1	3	3	1	1	4	3	500	2	1	2	1	1	2	2	4	3	24	2	1	2	2		1	1	2	2	2	2	2	4	2	2	2	1	2	1	1	1	2	1	2	2	2	1	2
	219	1	30	2	1	1	1	1	2	4	200	2	2	1	2	1	2	2	6	1	18	5	1	4	1	1	1	1	2	2	2	2	2	3	1	1	2	2	2	1	1	2	2	2	2	2	2	1	2
	220	2	31	2	1	2	4	4			400	1	1	1	2	1	2	2	6	1	23	4	1	4	2		1	1	2	2	2	2	2	2	1	2	2	1	2	1	1	1	2	2	2	2	2	1	2
	221	2	26	2	1	3	3	1	4	4	800	1	1	1	2	1	2	2	4	3	19	2	1	2	2		1	1	2	2	2	2	2	4	2	2	2	1	2	1	1	2	2	2	2	2	2	1	2
	222	1	29	2	1	3	1	1	2	4	600	1	1	1	2	2	2	2	6	1	19	4	1	4	2		1	1	2	2	2	2	2	4	2	1	2	2	2	1	1	1	2	2	2	2	2	1	2
	223	2	30	3	1	2	1	1	1	4	800	1	1	1	2	1	2	2	7	1	18	5	2	5	2		1	1	2	2	2	2	2	4	1	1	2	2	2	1	1	2	2	2	2	2	2	1	2
	224	2	34	3	1	1	1	1	2	1	400	1	1	1	1	1	2	2	8	2	17	6	2	6	1	3	1	1	2	2	2	2	2	4	1	2	1	2	2	1	1	1	2	1	2	2	2	1	2
	225	2	27	2	1	3	1	1	5	3	600	1	1	1	2	1	2	2	6	2	20	4	1	4	2		1	1	2	2	2	2	2	3	1	2	2	1	2	1	1	2	2	2	2	2	2	1	2
	226	2	33	2	1	3	3	1	4	1	600	1	2	1	2	2	2	2	6	3	23	4	2	3	1	1	1	1	2	2	2	2	2	4	1	2	2	1	2	1	1	2	2	2	2	2	2	1	2
	227	2	36	2	1	1	1	1	1	1	600	1	1	1	2	2	2	2	7	1	19	6	2	5	2		1	1	2	2	2	2	2	3	1	1	2	2	2	2
	228	1	24	1	1	3	3	1	2	5	600	1	1	1	2	1	2	2	5	3	18	3	2	3	2		1	1	2	2	2	2	2	4	1	1	2	2	2	1	1	2	2	2	2	2	2	1	1
	229	2	28	2	1	2	1	1	4	1	800	2	1	1	2	1	2	2	5	3	22	3	1	3	2		1	1	2	2	2	2	2	4	2	2	2	1	2	1	1	1	2	1	2	2	2	1	2
	230	1	30	2	1	3	1	1	1	1	650	1	1	1	2	1	2	2	6	2	25	4	1	4	1	3	1	1	2	2	2	2	2	4	1	2	1	2	2	1	1	1	2	2	2	2	2	1	2
	231	2	31	2	1	1	1	1	1	1	400	1	1	1	2	2	2	2	7	1	23	5	2	5	2		1	1	2	1	2	2	2	4	2	1	2	2	2	1	1	1	2	2	2	2	2	1	2
	232	2	26	3	1	3	3	1	5	2	800	2	1	1	2	1	2	2	4	2	24	2	1	2	2		1	1	2	2	2	2	2	4	2	2	1	1	2	1	1	1	2	2	2	2	2	1	2
	233	2	30	2	1	2	1	1	1	1	500	1	1	2	2	2	2	2	6	2	20	4	2	3	1	1	1	1	2	2	2	2	2	4	1	2	2	1	2	1	1	1	2	2	2	2	2	1	2
	234	1	42	2	1	2	3	1	3	3	600	1	1	1	2	2	2	2	6	2	24	4	1	4	2		1	1	2	2	2	2	2	4	1	2	1	2	2	1	1	1	2	2	2	2	2	1	2
	235	2	29	1	1	2	1	1	2	1	600	1	1	1	2	2	2	2	5	1	23	3	1	3	2		1	1	2	2	2	2	2	4	1	2	2	1	2	1	1	2	2	2	2	2	2	1	2
	236	2	31	2	1	1	1	1	2	1	500	1	1	2	1	2	2	2	5	2	24	3	1	3	2		1	1	2	2	2	2	2	4	2	2	2	1	2	1	1	2	2	2	2	2	2	1	2
	237	2	29	2	1	2	1	1	1	1	600	1	1	2	2	2	2	2	4	2	26	2	1	2	2		1	1	2	2	2	2	2	4	1	2	2	1	2	1	1	1	2	2	2	2	2	1	2
	238	2	40	3	1	1	1	1	1	1	1500	1	2	1	2	1	2	2	8	2	24	6	2	6	2		1	1	1	2	2	2	2	3	2	2	1	2	2	1	1	1	2	2	2	2	2	1	1
	239	2	25	1	1	3	1	1	4	1	2500	1	2	2	1	2	2	2	3	3	25	1		1	2		1	1	2	2	2	2	2	4	2	1	2	2	2	1	1	1	2	2	2	2	2	1	1
	240	2	38	2	1	1	1	3	3	1	2000	1	2	1	2	1	2	2	7	3	28	5	2	5	2		1	1	2	2	2	2	2	2	2	1	2	2	2	1	1	1	2	2	2	2	2	1	2
	241	2	35	2	1	1	1	1	1	4	4000	1	1	1	2	1	2	2	6	3	27	4	1	4	2		1	1	2	2	2	2	2	3	2	2	2	1	2	1	1	1	2	2	2	2	2	1	1
	242	2	35	3	1	1	1	1	3	1	500	1	1	1	2	1	2	2	52	2	25	5	1	5	2		1	1	2	2	2	2	2	3	2	1	2	2	2	1	1	1	2	2	2	2	2	1	1
	243	2	29	2	1	3	4	1	4	4	3500	1	1	1	1	1	2	2	4	3	25	2	1	2	2		1	1	2	1	2	2	2	4	2	2	2	1	2	1	1	1	2	1	2	2	2	1	1
	244	2	33	2	1	3	1	1	3	3	4500	1	1	1	1	1	2	2	4	3	27	3	1	2	1	1	1	1	2	2	2	2	2	4	2	1	2	2	2	1	1	1	2	1	2	2	2	1	1
	245	2	41	2	1	1	1	1	2	1	900	1	1	1	2	1	2	2	7	2	24	5	2	5	2		1	1	2	2	1	2	2	2	2	2	1	2	2	1	1	1	2	2	2	2	2	1	1
	246	2	34	2	1	3	1	1	2	1	1500	1	2	1	2	1	2	2	6	3	22	4	1	4	2		1	1	2	2	2	2	2	3	2	1	2	2	2	1	1	1	2	1	2	2	2	1	2
	247	1	29	1	4	3	3	1	4	3	2000	2	1	2	1	1	2	2	1	1	22	2	1	2	2		1	1	2	1	2	2	2	3	2	1	2	2	2	1	1	2	2	1	2	1	2	1	1
	248	1	28	2	1	4	3	1	4	3	2000	1	1	2	1	2	2	2	3	3	26	1		1	2		1	1	2	2	2	2	2	4	2	1	2	2	2	1	1	2	2	2	2	2	2	1	2
	249	2	40	2	1	2	1	1	3	1	1500	1	2	1	2	1	2	2	5	3	25	5	1	5	2		1	1	2	2	2	2	2	3	2	1	2	2	2	1	2	1	2	2	1	2	2	1	1
	250	2	30	2	1	1	1	1	1	1	1500	1	2	1	2	2	2	2	5	3	25	3	2	3	2		1	1	2	2	2	2	2	4	1	2	2	1	2	1	1	1	2	2	2	2	2	1	2
	251	2	32	2	1	1	1	1	2	1	1500	1	2	1	2	1	2	2	5	2	26	4	1	3	1	2	1	1	2	2	2	2	2	2	2	1	2	2	2	1	1	1	2	2	2	2	2	1	1
	252	1	29	3	1	3	1	1	4	3	2500	1	1	2	1	1	2	2	4	3	25	2	1	2	2		1	1	2	2	2	2	2	3	2	1	2	2	2	1	1	1	2	2	2	2	2	1	2
	253	2	29	2	1	2	4	1	3	4	5000	2	1	1	1	1	1	2	5	3	22	4	1	4	2		1	1	2	2	2	2	2	4	2	1	2	2	2	1	1	1	1	1	1	2	2	1	1
	254	2	39	3	1	4	4	1	5	2	2900	2	1	2	1	1	2	2	6	3	27	6	1	5	1	1	1	1	2	2	2	2	2	4	2	1	2	2	2	1	1	2	2	2	2	2	2	1	1
	255	1	26	1	4	3	1	1	3	3	1500	2	2	1	2	1	2	2	3	3	22	1		1	2		1	1	2	2	1	2	2	3	2	2	1	2	2	1	1	1	2	2	2	2	2	1	2
	256	2	32	3	1	1	1	1	2	1	1200	1	2	1	2	1	2	2	7	3	20	5	2	4	1	1	1	1	2	2	1	2	2	3	2	1	2	2	2	1	1	1	2	1	2	2	2	1	2
	257	2	30	2	1	1	1	1	3	1	2000	1	2	1	2	2	2	2	6	2	22	4	2	4	2		1	1	2	2	2	2	2	3	2	2	2	1	2	1	2	1	2	2	2	2	2	1	1
	258	2	30	3	1	1	1	1	3	1	2000	1	2	1	2	2	2	2	4	3	27	2	1	2	2		1	1	2	1	2	2	2	2	2	1	2	2	2	1	2	1	2	2	2	2	2	1	2
	259	2	26	4	1	2	1	1	3	1	2000	1	1	1	2	1	2	2	6	3	21	3	1	2	2		1	2	2	1	2	2	2	4	2	1	1	2	2	1	2	1	2	2	2	2	2	2	1
	260	2	43	2	1	1	1	1	1	1	800	1	2	1	2	2	2	2	9	3	23	7	2	7	2		1	1	2	2	1	2	2	2	2	2	1	2	2	1	1	1	2	2	2	2	2	1	1
	261	2	27	2	1	1	4	1	2	1	1000	1	1	1	2	1	2	2	3	3	22	2	1	2	2		1	1	2	2	2	2	2	4	2	1	2	1	2	1	2	1	2	2	2	2	2	2	1
	262	2	24	2	1	1	1	1	1	1	800	1	2	1	2	2	2	2	5	3	18	3	1	3	2		1	1	2	2	1	2	2	2	2	1	2	2	2	1	1	1	2	2	2	2	2	1	2
	263	2	24	2	1	3	1	1	3	1	1000	1	1	1	1	1	2	2	2	3	24	1		1	2		1	1	2	2	2	2	2	4	2	1	2	2	2	1	1	2	2	2	2	2	2	1	1
	264	2	34	3	1	1	1	1	2	5	2000	1	1	2	2	1	2	2	5	3	25	4	2	3	1	1	1	1	2	2	2	2	2	2	2	1	2	2	2	1	2	1	2	2	2	2	2	1	1
	265	2	22	1	1	4	2	1	4	3	2300	2	2	1	1	1	2	2	4	1	22	2	1	2	2		1	1	2	1	1	2	2	3	2	1	2	2	2	1	1	1	1	1	1	1	2	1	1
	266	2	34	2	1	1	1	1	1	1	900	1	2	1	2	2	2	2	7	2	22	5	2	5	2		1	1	2	2	1	2	2	2	2	2	1	2	2	1	1	1	2	2	2	2	2	1	2
	267	2	38	3	1	1	1	1	2	1	1000	2	2	1	2	2	2	2	9	2	24	6	2	5	1	1	1	1	2	2	1	2	2	2	2	2	1	2	2	1	1	1	2	2	2	2	2	1	1
	268	2	28	3	1	5	2	1	4	4	2000	2	1	2	1	1	2	2	3	3	22	1		1	2		1	1	2	2	1	2	2	4	2	1	1	2	2	1	1	1	2	2	2	2	2	2	1
	269	2	28	2	1	2	3	1	3	1	800	2	1	1	1	1	2	2	5	1	20	3	1	3	2		1	1	2	2	1	2	2	4	1	1	2	2	2	1	1	1	2	1	2	2	2	1	1
	270	2	34	2	1	3	1	1	3	1	500	1	2	1	2	2	2	2	6	3	24	4	2	4	2		1	1	2	2	1	2	2	4	2	2	1	2	2	1	1	1	2	2	2	2	2	1	1
	271	2	36	3	1	1	1	1	1	1	600	2	2	1	2	2	2	2	7	2	25	5	2	5	2		1	1	2	2	1	2	2	3	2	1	2	2	2	2
	272	2	23	3	1	3	1	1	4	1	500	1	2	1	2	1	2	2	4	2	19	2	1	2	2		1	1	2	1	2	2	2	4	2	1	2	2	2	1	1	1	2	1	2	2	2	2	1
	273	2	34	2	1	3	4	1	2	2	5500	2	2	1	2	2	2	2	6	3	20	4	1	4	2		1	1	2	2	2	2	2	4	2	1	2	2	2	1	1	1	2	2	2	2	2	1	1
	274	1	26	2	1	4	2	1	5	2	2500	2	1	1	1	1	2	2	3	1	25	1		1	2		1	1	2	2	2	2	2	4	2	1	2	2	2	1	1	2	2	1	2	1	2	1	1
	275	2	30	1	2	1	4	1	3	1	1000	1	2	1	2	1	2	2	6	2	21	4	1	4	2		1	1	2	2	1	2	2	4	2	1	2	2	2	1	1	1	2	1	2	2	2	2	1
	276	1	28	1	4	3	3	1	4	3	1300	2	2	1	2	2	2	2	4	1	22	2	1	2	2		1	1	2	2	2	2	2	3	2	1	2	2	2	1	1	2	2	1	2	2	2	1	1
	277	1	29	2	1	4	1	1	5	2	3000	2	1	1	1	1	2	2	4	1	24	2	1	2	2		1	1	2	2	1	2	2	4	2	1	2	2	2	1	1	2	2	1	2	1	2	1	1
	278	1	38	2	1	3	1	1	4	3	3000	1	2	1	2	2	2	2	4	3	28	4	1	2	1	2	1	1	1	2	2	2	2	4	2	1	2	2	2	1	1	1	2	2	2	2	2	1	2
	279	2	38	3	1	1	1	1	2	4	4500	1	2	1	2	2	2	2	7	3	21	5	2	5	2		1	1	2	2	1	2	2	4	2	1	2	2	2	1	1	1	2	2	2	2	2	1	1
	280	2	24	2	1	4	3	1	4	2	2500	2	1	1	1	1	2	2	3	1	23	1		1	2		1	1	2	1	1	2	2	4	2	1	2	2	2	1	1	1	2	1	2	1	2	1	1
	281	1	28	1	1	5	3	1	5	3	3000	2	1	2	1	1	2	2	5	3	20	2	1	2	2		1	1	2	2	2	2	2	4	1	1	2	2	1	1	1	2	2	2	2	2	2	1	2
	282	1	26	2	1	5	2	1	5	2	2500	2	1	2	1	1	2	2	2	3	26	1		1	1	3	1	1	2	2	2	2	2	4	2	1	2	2	1	1	1	2	2	2	2	2	2	1	2
	283	2	25	2	1	1	1	1	3	1	1500	1	2	1	2	1	2	2	3	1	25	1		1	2		1	1	2	1	1	2	2	4	2	2	1	2	1	1	2	1	2	2	2	2	2	2	2
	284	1	18	2	1	1	1	1	3	5	500	2	1	2	2	2	2	2	2	2	18	1		1	2		1	1	2	2	2	2	2	1	2	1	2	2	1	2
	285	2	29	2	1	1	1	2			1500	1	2	1	2	2	2	2	4	2	20	3	2	2	1	1	1	2	2	1	2	2	2	3	1	1	1	2	1	1	2	1	2	2	2	2	2	1	2
	286	2	35	2	1	1	1	1	1	1	1500	1	2	1	2	1	2	2	6	1	35	5	1	5	2		1	1	2	1	2	2	2	4	2	1	2	2	1	1	1	2	2	2	2	2	2	1	2
	287	2	25	2	1	2	1	1	1	1	2500	2	2	1	2	2	2	2	4	2	19	2	1	2	2		1	1	2	1	1	2	2	4	1	2	1	2	1	1	1	1	2	2	2	2	2	1	2
	288	1	23	2	1	4	2	1	5	2	2000	2	1	2	1	2	2	2	4	2	19	2	1	2	2		1	1	2	1	1	2	2	4	1	2	1	2	1	1	1	1	2	2	2	2	2	1	2
	289	1	24	2	1	2	4	1	3	4	3500	1	1	2	1	1	2	2	4	3	24	1		1	2		1	1	2	2	2	2	2	4	2	2	1	2	2	1	1	2	2	2	2	2	2	1	2
	290	2	28	2	1	2	1	1	2	1	2800	2	2	1	2	1	2	2	3	1	28	1		1	2		1	2	2	2	1	2	2	4	2	1	2	2	2	1	1	2	2	2	2	2	2	1	2
	291	1	22	2	1	4	3	1	5	4	5000	2	1	2	1	1	2	2	3	3	22	1		1	1	3	1	1	2	1	2	2	2	3	2	1	1	2	1	1	1	2	2	2	2	2	2	1	2
	292	2	25	1	1	2	1	1	2	1	1500	1	2	1	2	1	2	2	3	2	25	1		1	2		1	2	2	2	1	2	2	4	2	2	1	2	2	1	2	1	2	2	2	2	2	2	1
	293	2	33	2	1	2	1	1	2	1	1500	1	2	1	2	2	2	2	4	3	25	4	1	4	2		1	1	2	1	1	2	2	4	2	1	2	2	2	1	1	1	2	2	2	2	2	1	2
	294	1	27	2	1	4	4	1	4	4	4500	2	1	2	1	1	2	2	3	2	18	2	1	2	2		1	1	2	1	2	2	2	4	2	1	2	2	2	1	1	2	2	2	2	2	2	1	1
	295	1	28	2	1	3	4	1	4	4	2000	1	1	2	1	1	2	2	4	3	21	2	1	2	2		1	1	2	1	2	2	2	4	2	1	2	2	2	1	1	2	2	2	2	2	2	1	1
	296	2	30	1	2	1	1	1	3	1	1500	1	2	1	2	1	2	2	4	3	18	3	1	3	2		1	2	2	2	1	2	2	4	2	1	2	2	2	1	2	1	2	2	2	2	2	2	2
	297	2	22	2	1	1	1	1	1	1	1000	2	2	1	2	1	2	2	1	3	22	1		1	2		1	2	2	2	1	2	2	1	2	1	2	2	2	2
	298	1	29	2	1	4	4	1	3	4	4000	1	1	2	1	1	2	2	3	3	29	1		1	2		1	1	2	1	2	2	2	4	2	1	2	2	2	1	1	2	2	2	2	2	2	1	1
	299	2	22	2	1	3	1	1	3	1	1500	1	2	1	2	1	2	2	2	3	22	1		1	2		1	1	2	2	1	2	2	4	2	1	2	2	2	1	2	1	2	2	2	2	2	2	2
	300	1	22	2	1	5	2	1	2	2	5000	2	1	2	1	1	2	2	3	3	22	1		1	2		1	1	2	2	2	2	2	4	2	1	2	2	2	1	1	2	2	2	2	2	2	2	2
	301	2	20	2	2	1	1	1	1	1	1500	1	2	1	2	1	2	2	3	3	20	1		1	1	3	1	1	2	2	1	2	2	4	2	1	2	2	2	1	2	1	2	2	2	2	2	1	2
	302	1	24	1	2	3	1	1	3	3	3000	2	1	2	2	1	2	2	3	3	24	1		1	1	3	1	1	2	1	2	2	2	4	1	2	1	2	2	1	1	2	2	2	2	2	2	1	2
	303	2	36	2	1	3	1	1	2	1	1200	2	2	1	2	1	2	2	3	1	21	3	2	3	1	3	1	2	2	2	1	2	2	3	2	1	2	2	2	1	2	1	2	2	2	2	2	2	2
	304	1	28	1	1	2	3	1	2	3	1500	2	1	2	1	2	2	2	4	2	20	3	1	2	1	2	1	2	2	1	2	2	2	4	1	2	2	1	2	1	1	2	2	2	2	2	2	2	2
	305	2	29	2	2	3	1	1	3	1	1500	1	2	1	2	1	2	2	2	3	19	1		1	2		1	1	2	1	2	2	2	4	2	1	2	2	2	2
	306	1	23	2	1	3	4	1	4	3	3000	1	1	2	2	1	2	2	23	3	18	1		1	2		1	1	2	1	2	2	2	4	2	1	2	2	2	1	1	2	2	2	2	2	2	1	2
	307	1	27	2	1	2	3	1	3	4	2000	1	1	2	1	1	2	2	4	1	21	2	1	2	2		1	1	2	2	2	2	2	3	2	1	2	2	2	1	2	1	2	2	2	2	2	1	2
	308	1	20	2	1	3	4	1	5	4	2000	2	1	2	1	1	2	2	3	3	20	1		1	2		1	1	2	2	2	2	2	4	2	1	2	2	2	1	1	2	2	2	2	2	2	1	2
	309	2	29	1	1	1	1	1	1	1	1500	1	2	1	2	1	2	2	3	3	25	2	2	2	2		1	2	2	2	1	2	2	4	2	1	2	2	2	2
	310	2	20	2	1	3	1	1	3	1	1500	1	2	1	2	1	2	2	2	3	20	1		1	2		1	2	2	2	1	2	2	4	2	1	2	2	2	1	2	1	2	2	2	2	2	2	2
	311	2	25	2	1	2	1	1	1	1	1000	1	2	1	2	1	2	2	2	3	19	2	1	2	1	3	1	2	2	2	1	2	2	4	2	1	2	2	2	1	2	1	2	2	2	2	2	2	2
	312	1	19	2	1	5	2	1	5	2	3137	2	1	2	1	1	2	2	2	3	19	1		1	2		1	1	2	2	2	2	2	4	2	1	2	2	2	1	1	2	2	2	2	2	2	1	2
	313	2	27	2	1	1	1	1	2	1	1700	2	1	2	1	2	2	2	4	3	25	2	1	2	2		1	2	2	2	1	2	2	4	2	1	2	2	2	1	2	1	2	2	2	2	2	1	1
	314	1	32	2	1	2	4	1	4	4	2200	1	2	1	2	2	2	2	4	3	26	2	1	2	2		1	1	2	2	2	2	2	4	2	1	2	2	2	1	1	2	2	2	2	2	2	1	1
	315	2	30	2	1	2	1	1	2	1	2000	1	2	1	2	1	2	2	3	3	30	1		1	2		1	2	2	2	1	2	2	4	2	1	2	2	2	1	2	1	2	2	2	2	2	1	2
	316	2	35	1	1	1	1	1	1	1	1000	1	2	1	2	1	2	2	6	3	20	4	1	4	2		1	2	2	2	1	2	2	4	2	1	2	2	2	1	2	1	2	2	2	2	2	1	2
	317	1	20	2	1	3	4	1	5	2	2500	1	1	1	1	1	2	2	3	3	20	1		1	2		1	1	2	2	2	2	2	4	2	1	2	2	2	1	1	2	2	2	2	2	2	1	1
	318	2	25	2	1	1	1	1	1	1	1500	1	2	1	2	1	2	2	25	3	25	1		1	2		1	2	2	2	1	2	2	4	2	1	2	2	2	1	2	1	2	2	2	2	2	2	2
	319	2	33	2	1	1	1	1	1	1	1200	1	2	1	2	1	2	2	4	3	18	3	2	3	2		1	1	2	2	2	2	2	4	2	1	2	2	2	2
	320	1	28	1	1	5	2	1	5	2	5000	2	1	2	1	1	2	2	3	1	26	2	2	1	1	1	1	1	2	2	2	2	2	4	2	1	2	2	2	1	1	2	2	2	2	2	2	1	2
	321	2	25	2	1	1	1	1	2	1	2500	1	2	1	2	1	2	2	3	3	25	1		1	2		1	1	2	2	1	2	2	4	2	1	2	2	2	1	2	1	2	2	2	2	2	1	2
	322	2	25	2	1	1	1	1	2	1	1500	1	2	1	2	1	2	2	2	2	18	2	1	2	2		1	1	2	2	2	2	2	4	2	2	1	2	2	1	2	1	2	2	2	2	2	1	2
	323	1	24	1	1	2	4	1	3	4	2000	1	1	2	1	1	2	2	3	3	24	1		1	2		1	1	2	1	2	2	2	4	2	1	2	2	2	1	1	2	2	2	2	2	2	1	1
	324	1	23	2	1	1	1	1	1	1	1200	1	2	1	2	2	2	2	3	3	22	1		1	2		1	2	2	1	2	2	2	4	1	2	2	1	2	2
	325	1	25	1	1	5	2	1	5	4	5000	2	1	2	1	1	2	2	3	3	25	1		1	2		1	1	2	1	2	2	2	4	2	1	2	2	2	1	1	2	2	2	2	2	2	2	2
	326	1	22	2	1	3	1	1	3	3	2000	2	1	2	1	1	2	2	21	2	22	1		1	2		1	1	2	2	2	2	2	4	2	1	2	2	2	1	1	2	2	2	2	2	2	2	1
	327	2	22	2	1	1	1	1	2	1	1400	1	2	1	2	1	2	2	3	3	22	1		1	2		1	1	2	1	2	2	2	4	2	2	1	2	2	1	1	2	2	2	2	2	2	1	1
	328	1	27	2	1	4	4	1	5	2	2400	2	1	2	1	1	2	2	3	3	27	1		1	2		1	1	2	2	2	2	2	4	2	1	2	2	2	1	1	2	2	2	2	2	2	1	1
	329	1	28	2	1	2	1	1	2	4	1600	1	1	2	1	1	2	2	6	3	16	4	1	4	2		1	1	2	2	2	2	2	4	2	1	2	2	2	1	1	2	2	2	2	2	2	1	2
	330	2	20	2	1	1	1	1	2	4	1500	1	1	2	1	1	2	2	3	3	20	1		1	2		1	1	2	2	2	2	2	3	2	1	2	2	2	1	1	2	2	2	2	2	2	1	1
	331	2	23	2	1	3	4	1	3	4	1700	2	1	2	1	1	2	2	3	2	23	1		1	2		1	1	2	2	2	2	2	4	2	1	2	2	2	1	1	2	2	2	2	2	2	1	2
	332	2	28	2	1	5	2	1	5	2	2500	1	1	2	1	1	2	2	4	3	26	2	1	2	2		1	1	2	2	2	2	2	4	2	1	2	2	2	1	1	2	2	2	2	2	2	1	1
	333	2	20	2	2	1	1	1	2	1	1000	1	2	1	2	2	2	2	3	2	23	2	2	1	1	2	1	1	2	2	2	2	2	5	1	2	1	2	2	2
	334	1	25	2	1	1	1	1	3	4	1700	1	1	2	1	1	2	2	4	3	22	3	1	3	2		1	1	2	2	2	2	2	4	2	1	2	2	2	1	1	2	2	2	2	2	2	1	1
	335	1	26	1	1	3	1	1	4	4	1200	1	1	2	1	1	2	2	3	3	26	1		1	2		1	1	2	2	2	2	2	3	2	1	2	2	2	1	1	2	2	2	2	2	2	1	2
	336	1	27	2	1	1	1	1	2	4	1800	1	1	2	1	1	2	2	3	3	23	1		1	2		1	1	2	2	2	2	2	3	2	1	2	2	2	1	1	2	2	2	2	2	2	1	2
	337	2	28	2	1	1	1	1	1	1	1200	1	2	1	2	2	2	2	4	3	22	3	1	2	2		1	1	2	2	2	2	2	4	2	1	2	2	2	1	1	2	2	2	2	2	2	1	2
	338	1	26	2	1	2	1	1	2	4	1700	1	1	2	1	1	2	2	3	3	26	1		1	2		1	1	2	2	2	2	2	4	2	1	2	2	2	1	1	2	2	2	2	2	2	1	2
	339	1	28	2	1	1	1	1	2	1	1200	1	2	1	2	2	2	2	3	3	28	1		1	1	3	1	1	2	2	2	2	2	4	2	1	2	2	2	1	1	2	2	2	2	2	2	1	2
	340	2	21	2	2	2	1	1	2	1	1200	1	2	1	2	1	2	2	3	3	21	1		1	2		1	1	2	2	2	2	2	3	2	2	1	2	2	1	1	2	2	2	2	2	2	1	2
	341	1	25	2	1	2	1	1	1	1	1100	1	1	1	2	1	2	2	3	3	25	1		1	2		1	1	2	1	2	2	2	4	2	1	2	2	2	1	1	2	2	2	2	2	2	1	2
	342	1	25	3	1	3	4	1	4	4	3500	2	1	2	1	1	2	2	5	3	18	3	1	3	2		1	1	2	2	2	2	2	4	2	1	1	2	2	1	1	2	2	2	2	2	2	1	1
	343	1	17	2	1	4	5	2			0	2	2	2	2	1	2	2	2	1	17	1		1	2		1	1	2	2	2	2	2	2	2	2	2	1	2	2
	344	1	25	2	1	5	2	1	5	2	5000	2	1	1	1	1	2	2	3	3	25	1		1	2		1	1	2	2	2	2	2	4	2	1	1	2	2	1	1	2	2	2	2	2	2	1	1
	345	1	24	3	1	3	1	1	1	5	2000	2	1	2	2	1	2	2	5	3	17	3	1	3	2		1	1	2	2	2	2	2	3	2	2	2	1	2	2
	346	1	20	3	1	5	2	1	4	4	2500	2	1	2	1	1	2	2	3	3	19	1		1	2		1	1	2	2	2	2	2	4	2	1	2	2	2	1	1	2	2	1	2	1	2	1	1
	347	1	28	2	1	4	1	1	3	6	1000	2	1	2	2	1	2	2	3	3	28	1		1	2		1	1	2	2	2	2	2	4	2	2	2	1	2	1	1	1	2	2	2	2	2	1	2
	348	1	26	2	1	4	4	1	5	2	4900	2	1	2	1	1	2	2	5	3	20	3	1	3	2		1	1	2	2	2	2	2	4	1	2	2	1	2	1	1	2	2	2	2	2	2	1	1
	349	2	22	2	1	3	1	1	1	1	1800	1	2	2	2	1	2	2	2	2	22	1		1	2		1	2	2	2	1	2	2	3	2	2	1	2	2	2
	350	1	25	1	1	3	1	1	3	4	1500	2	1	2	1	1	2	2	3	3	17	3	1	3	2		1	1	2	2	2	2	2	4	2	2	2	1	2	1	1	2	2	2	1	2	2	2	2
	351	1	28	1	2	5	2	1	5	3	2600	1	1	2	1	1	2	2	5	3	20	3	1	2	2		1	2	2	1	2	2	2	4	2	1	2	2	2	1	1	1	2	2	2	2	2	2	1
	352	2	33	3	1	1	4	1	3	1	600	1	2	1	2	1	2	2	8	3	18	6	1	6	2		1	2	2	1	2	2	2	4	2	1	2	2	2	1	2	2	2	2	1	2	2	1	1
	353	2	20	3	1	3	1	1	3	1	2500	2	2	2	2	1	2	2	2	3	20	1		1	2		1	1	2	2	2	2	2	2	2	2	2	1	2	1	1	2	2	2	2	2	2	1	2
	354	1	22	2	1	3	2	1	4	4	1200	1	1	2	1	2	2	2	4	3	19	2	1	2	1	3	1	1	2	2	2	2	2	4	2	2	1	2	2	1	2	2	2	1	1	1	2	1	2
	355	2	18	4	5	3	1	1	1	1	1500	2	1	2	2	2	2	2	3	3	18	1		1	2		1	1	2	2	2	2	2	4	2	1	2	2	2	1	1	2	2	2	2	2	2	1	1
	356	2	36	2	1	1	1	1	3	5	300	1	1	2	2	2	2	2	5	3	16	4	2	4	2		2	2	2	2	1	2	2	3	2	1	2	2	2	2
	357	2	25	3	1	4	1	1	2	1	2500	2	1	2	2	1	2	2	2	2	22	2	2	2	2		1	2	2	2	1	2	2	2	2	2	1	2	2	1	2	1	2	2	2	2	2	1	2
	358	1	25	3	1	4	1	1	5	2	4000	2	1	1	2	1	2	2	6	3	18	3	1	3	2		1	1	2	2	2	2	2	4	2	1	2	2	2	1	1	1	1	2	2	2	2	1	2
	359	1	28	3	1	1	4	1	3	4	300	2	2	1	2	1	2	2	6	2	17	4	1	4	2		1	1	2	1	2	2	2	4	2	1	2	2	2	1	1	2	2	2	2	2	2	1	2
	360	1	26	2	1	5	2	1	5	2	2800	2	1	2	1	1	2	2	3	3	26	1		1	2		1	1	2	2	2	2	2	4	2	2	2	1	2	1	1	2	2	2	2	2	2	2	1
	361	2	30	2	1	1	1	1	1	1	500	2	2	2	2	1	2	2	8	3	16	6	1	6	2		1	1	2	2	2	2	2	3	2	2	2	1	2	1	1	2	2	2	2	2	2	1	1
	362	1	33	3	5	3	1	1	3	4	4000	1	1	1	1	1	2	2	5	2	16	4	1	3	1	1	1	1	2	2	2	2	2	4	2	1	2	2	2	1	1	2	2	2	2	2	2	1	1
	363	1	26	2	1	2	4	1	3	4	2000	1	1	2	2	1	2	2	4	3	21	2	1	2	2		1	1	2	2	2	2	2	3	2	2	2	1	2	1	1	2	2	2	2	2	2	2	1
	364	1	28	2	1	4	1	1	4	4	3500	1	2	2	1	2	2	2	4	3	23	2	1	2	2		1	1	2	2	2	2	2	3	2	2	2	1	2	1	1	1	2	2	2	2	2	2	1
	365	2	24	2	1	4	1	1	5	2	3500	1	2	1	2	2	2	2	3	3	24	1		1	2		1	1	2	2	2	2	2	3	2	2	2	1	2	1	2	1	2	2	2	2	2	2	1
	366	2	26	2	1	5	2	1	5	2	4000	1	1	2	1	1	2	2	3	3	26	1		1	2		1	1	2	2	2	2	2	3	2	2	2	1	2	1	2	1	2	2	2	2	2	1	2
	367	1	32	2	1	2	1	1	3	4	5000	2	1	2	1	1	2	2	6	3	20	4	1	4	2		1	1	2	2	2	2	2	3	2	2	2	1	2	1	1	2	2	2	2	2	2	2	1
	368	1	19	1	1	5	4	2			3500	2	1	2	1	1	2	2	1	1	19	1		1	2		1	2	2	1	2	2	2	2	1	1	2	2	2	1	1	1	2	2	2	2	2	1	2
	369	2	37	3	1	1	1	1	1	1	2000	1	2	2	2	1	2	2	8	2	18	6	2	4	1	2	2	2	2	2	2	1	2	5	1	2	1	2	2	2
	370	1	27	2	1	4	4	1	4	4	4000	2	1	2	1	1	2	2	4	3	23	2	1	2	2		1	1	2	2	2	2	2	3	2	2	2	1	2	1	1	1	2	2	2	2	2	2	1
	371	2	23	2	1	4	1	1	3	1	1100	1	2	1	2	1	2	2	3	3	23	1		1	2		1	1	2	2	2	2	2	3	2	2	2	1	2	1	2	1	2	2	2	2	2	1	2
	372	1	21	2	1	4	1	1	3	3	1700	1	1	2	2	1	2	2	3	3	21	1		1	2		1	1	2	2	2	2	2	3	2	2	2	1	2	1	2	1	2	1	2	2	2	2	1
	373	1	31	1	1	1	1	1	1	1	900	1	2	1	2	1	2	2	5	3	24	3	2	3	2		1	1	2	2	2	2	2	3	2	2	1	2	2	2
	374	2	27	2	1	4	1	1	3	1	1000	1	2	2	2	1	2	2	4	3	24	2	1	2	2		1	1	2	2	2	2	2	3	2	2	2	1	2	1	2	1	2	2	2	2	2	2	1
	375	2	19	3	1	3	1	1	3	1	1400	1	2	1	2	1	2	2	3	3	19	1		1	2		1	1	2	2	2	2	2	3	2	2	2	1	2	1	2	1	2	2	2	2	2	1	2
	376	1	25	1	4	2	3	1	2	3	2200	1	1	2	2	1	2	2	3	3	25	1		1	2		1	1	2	2	2	2	2	3	2	2	2	1	2	1	1	2	2	2	2	2	2	1	2
	377	2	27	3	1	2	1	1	2	1	1200	1	2	2	2	1	2	2	4	3	21	2	1	2	2		1	2	2	2	1	2	2	3	2	2	2	1	2	1	2	1	2	2	2	2	2	2	1
	378	2	24	3	1	1	1	1	1	1	1000	1	2	2	2	1	2	2	3	3	24	1		1	2		1	1	2	2	2	2	2	3	2	2	2	1	2	2
	379	1	26	3	1	3	1	1	3	4	2000	2	1	2	2	1	2	2	4	3	23	2	1	2	2		1	1	2	2	2	2	2	3	2	2	2	1	2	1	2	1	2	2	2	2	2	1	2
	380	1	28	2	1	5	2	1	5	2	3200	2	1	2	1	1	2	2	4	3	20	2	1	2	2		1	1	2	2	2	2	2	3	2	2	2	1	2	1	1	1	2	2	2	2	2	2	1
	381	1	22	1	1	4	4	1	3	4	300	2	1	2	2	1	2	2	3	3	22	1		1	2		1	1	2	2	2	2	2	3	2	1	2	2	2	1	2	1	2	2	2	2	2	2	1
	382	1	35	2	1	2	1	1	2	3	1500	1	1	2	2	1	2	2	4	3	20	3	1	2	1	1	1	1	2	2	2	2	2	3	2	2	1	2	2	1	2	1	2	2	2	2	2	2	1
	383	2	29	3	1	3	1	1	3	1	8000	1	2	1	2	1	2	2	5	3	23	3	1	3	1	1	1	1	2	2	2	2	2	3	2	2	2	1	2	1	2	1	2	2	2	2	2	2	1
	384	2	24	1	1	1	1	1	1	1	9000	1	2	1	2	1	2	2	3	3	24	1		1	2		1	1	2	2	2	2	2	3	2	1	2	2	2	2
	385	1	21	2	3	4	1	1	4	3	1400	1	1	2	2	1	2	2	3	3	21	1		1	2		1	1	2	2	2	2	2	3	2	2	2	1	2	1	2	1	2	1	2	2	2	2	1
	386	1	27	3	1	2	1	1	3	2	600	1	1	2	2	2	2	2	6	2	20	4	1	4	2		1	2	2	1	2	2	2	3	2	1	2	2	2	1	1	2	1	2	2	2	2	2	2
	387	2	38	3	1	1	1	1	2	1	1500	1	2	2	2	1	2	2	6	2	20	5	2	4	1	1	1	1	2	1	2	2	2	2	2	2	2	1	2	1	1	1	2	2	1	2	2	1	2
	388	2	24	3	1	4	4	1	3	1	2900	1	2	1	2	1	2	2	3	3	24	1		1	2		1	1	2	2	2	2	2	3	2	2	2	1	2	1	1	2	2	2	2	2	2	2	1
	389	1	29	2	1	5	2	1	5	2	500	2	1	2	1	1	2	2	4	3	25	2	1	2	2		1	1	2	2	2	2	2	3	2	2	2	1	2	1	1	2	2	2	2	2	2	2	1
	390	1	25	1	4	3	4	1	3	4	2200	2	1	2	2	1	2	2	3	3	25	1		1	2		1	1	2	2	2	2	2	3	2	2	2	1	2	1	1	1	2	2	2	2	2	2	1
	391	1	22	2	1	4	3	1	4	2	1700	2	1	2	2	1	2	2	3	3	22	1		1	2		1	1	2	2	2	2	2	3	2	2	2	1	2	1	2	1	2	2	2	2	2	1	2
	392	2	20	3	1	3	3	1	4	1	1300	1	1	1	2	1	2	2	3	3	20	1		1	2		1	1	2	2	2	2	2	3	2	2	2	1	2	1	2	1	2	2	2	2	2	2	1
	393	1	25	2	3	4	4	1	4	4	2200	2	1	2	2	1	2	2	3	3	25	1		1	2		1	1	2	2	2	2	2	3	2	2	2	1	2	1	2	1	2	2	2	2	2	1	1
	394	1	29	2	1	1	1	1	1	4	2500	2	1	2	1	1	2	2	4	3	22	2	1	2	2		1	1	2	2	2	2	2	3	2	2	2	1	2	1	2	1	2	2	2	2	2	2	1
	395	1	26	2	1	5	3	1	5	2	5200	2	1	2	1	1	2	2	3	3	26	1		1	2		1	1	2	2	2	2	2	4	2	2	2	1	2	1	1	2	2	2	2	2	2	1	2
	396	2	21	3	1	1	1	1	3	1	500	1	2	1	2	1	2	2	3	3	21	1		1	2		1	1	2	2	2	2	2	3	2	2	2	1	2	1	2	1	2	2	2	2	2	2	1
	397	1	28	1	1	3	4	1	4	4	2800	1	1	2	2	1	2	2	5	3	20	3	1	3	2		1	1	2	2	2	2	2	3	2	2	2	1	2	1	2	1	2	2	2	2	2	2	1
	398	1	25	2	1	5	2	1	5	2	2700	2	1	2	1	1	2	2	3	3	27	1		1	2		1	1	2	2	2	2	2	4	2	2	2	1	2	1	1	1	2	2	2	2	2	2	1
	399	2	27	3	1	4	3	1	4	3	2000	2	1	2	2	1	2	2	4	3	23	2	1	2	2		1	1	2	1	2	2	2	3	2	2	2	1	2	1	2	1	2	2	2	2	2	2	1
	400	1	28	3	1	5	2	1	5	3	3100	2	1	2	1	1	2	2	4	3	20	3	1	2	1	1	1	1	2	2	2	2	2	3	2	2	2	1	2	1	1	2	2	2	2	2	2	2	2
	401	1	24	1	1	4	4	1	3	4	3200	2	1	2	1	1	2	2	3	3	24	1		1	2		1	1	2	2	2	2	2	3	2	2	2	1	2	1	1	2	2	2	2	2	2	2	1
	402	1	32	3	1	3	1	1	3	4	2000	1	1	2	1	1	2	2	7	3	20	5	1	5	2		1	2	2	1	2	2	2	4	2	1	2	2	2	2
	403	1	24	2	1	3	1	1	5	4	4000	1	1	2	1	1	2	2	3	1	19	3	2	2	1	1	1	2	2	1	2	2	2	4	2	1	2	2	1	1	1	2	1	1	1	2	2	1	1
	404	2	20	2	1	3	1	1	3	1	2000	2	2	2	2	1	2	2	3	3	20	1		1	2		1	2	2	1	2	2	2	3	2	2	1	2	2	1	1	1	2	2	2	2	2	1	2
	405	1	30	2	1	4	1	1	4	4	2500	2	1	2	2	1	2	2	4	3	25	2	1	2	2		1	1	2	1	2	2	2	3	2	2	2	1	2	1	1	2	2	2	2	2	2	2	1
	406	2	25	2	1	1	1	1	3	1	1500	1	2	1	2	1	2	2	3	3	25	1		1	2		1	1	2	2	2	2	2	3	2	2	2	1	2	1	1	2	2	2	2	2	2	2	1
	407	1	22	2	3	5	2	1	4	4	2600	2	1	2	2	1	2	2	3	3	22	1		1	2		1	1	2	2	2	2	2	3	2	2	2	1	2	1	1	2	2	2	2	2	2	2	1
	408	1	33	1	1	4	3	1	3	4	1900	2	1	2	2	1	2	2	4	3	25	2	1	2	2		1	1	2	2	2	2	2	4	2	2	2	1	2	1	1	2	2	2	2	2	2	2	1
	409	2	31	3	1	1	1	1	1	1	1000	1	2	1	2	1	2	2	6	3	21	5	1	4	1	1	1	1	2	2	2	2	2	3	2	2	2	1	2	1	1	1	2	2	2	2	2	1	2
	410	1	24	2	1	5	2	1	5	2	4300	2	1	2	1	1	2	2	3	3	24	1		1	2		1	1	2	2	2	2	2	4	2	2	2	1	2	1	1	2	2	2	2	2	2	2	1
	411	2	28	3	1	1	1	1	1	1	2000	1	2	1	2	1	2	2	4	3	24	2	1	2	2		1	1	2	2	2	2	2	3	2	2	2	1	2	1	1	1	2	2	2	2	2	2	1
	412	1	35	2	1	1	1	1	1	4	3100	2	1	2	1	1	2	2	5	3	25	4	1	3	1	1	1	1	2	1	2	2	2	3	2	2	2	1	2	1	2	1	2	2	2	2	2	1	2
	413	2	25	3	1	3	1	1	4	1	2500	1	2	1	2	1	2	2	3	3	25	1		1	2		1	1	2	2	2	2	2	3	2	2	2	1	2	1	2	1	2	2	2	2	2	2	1
	414	2	30	3	1	1	1	1	1	1	1200	1	2	1	2	1	2	2	6	3	20	5	2	4	1	1	1	1	2	2	2	2	2	3	2	2	2	1	2	1	2	1	2	2	2	2	2	2	1
	415	2	39	3	1	1	1	1	1	1	1500	1	2	2	2	1	2	2	9	2	17	7	2	7	2		1	2	2	2	1	2	2	5	1	2	1	2	2	2
	416	2	31	2	1	4	1	1	4	1	2000	1	2	1	2	1	2	2	6	3	19	4	2	4	2		1	1	2	2	2	2	2	3	2	2	2	1	2	1	2	1	2	2	2	2	2	2	1
	417	1	27	1	1	4	4	1	5	2	3700	2	1	2	1	1	2	2	4	3	23	2	1	2	2		1	1	2	2	2	2	2	3	2	2	2	1	2	1	1	1	2	2	2	2	2	2	1
	418	1	30	2	1	3	1	1	2	4	2000	1	1	2	1	1	2	2	32	2	22	3	2	2	1	1	1	1	2	2	2	2	2	3	1	2	2	1	2	1	1	2	2	2	2	2	2	2	1
	419	1	26	1	1	3	1	1	4	1	1000	1	1	1	2	1	2	2	3	3	26	1		1	2		1	1	2	1	2	2	2	3	2	2	2	1	2	1	1	2	2	2	2	2	2	2	1
	420	1	23	2	1	4	4	1	4	4	3600	2	1	2	1	1	2	2	3	3	23	1		1	2		1	1	2	2	2	2	2	4	2	2	2	1	2	1	1	1	2	2	2	2	2	2	1
	421	2	26	2	1	4	3	1	4	2	1700	1	1	2	2	1	2	2	4	3	22	2	1	2	2		1	1	2	2	2	2	2	3	2	2	2	1	2	1	1	1	2	2	2	2	2	1	1
	422	1	34	3	1	1	1	1	2	1	1200	1	1	1	2	1	2	2	5	3	25	3	1	3	2		1	1	2	2	2	2	2	3	2	2	2	1	2	1	2	1	2	2	2	2	2	2	1
	423	1	22	2	1	3	3	1	4	3	1800	1	1	2	2	1	2	2	3	3	22	1		1	2		1	1	2	2	2	2	2	3	2	2	1	2	2	1	2	1	2	2	2	2	2	2	1
	424	1	24	4	4	4	1	1	5	2	2900	2	1	2	2	1	2	2	3	3	24	1		1	2		1	1	2	2	2	2	2	3	2	2	2	1	2	1	1	2	2	2	2	2	2	2	1
	425	2	24	2	1	1	1	1	3	4	800	1	2	1	2	1	2	2	4	3	21	2	1	2	2		1	1	2	1	2	2	2	3	2	2	2	1	2	1	2	1	2	2	2	2	2	2	1
	426	1	25	3	1	4	4	1	3	3	2000	1	1	2	2	1	2	2	4	3	20	2	2	2	2		1	1	2	2	2	2	2	4	2	2	2	1	2	1	1	2	1	2	2	2	2	1	2
	427	1	28	2	1	5	2	1	5	2	4100	2	1	2	1	1	2	2	3	3	28	1		1	2		1	1	2	2	2	2	2	3	2	2	2	1	2	1	1	2	2	1	2	2	2	2	1
	428	1	32	2	1	5	3	1	5	2	5500	2	1	2	1	1	2	2	6	3	24	4	1	3	1	1	1	1	2	2	2	2	2	4	2	2	2	1	2	1	1	2	2	1	2	2	2	1	1
	429	1	23	1	1	2	1	1	3	4	400	2	1	2	1	1	2	2	3	3	21	1		1	2		1	1	2	2	2	2	2	3	2	2	2	1	2	1	2	1	2	2	2	2	2	2	2
	430	1	26	2	1	4	4	1	4	3	1700	2	1	2	2	1	2	2	4	3	22	3	1	2	1	1	1	1	2	1	2	2	2	4	2	2	2	1	2	1	1	2	2	2	2	2	2	2	1
	431	1	30	3	1	1	4	1	1	4	2500	1	1	2	1	1	2	2	3	3	20	3	1	3	2		1	1	2	2	2	2	2	3	2	1	2	2	2	1	2	1	2	2	2	2	2	2	1
	432	2	21	2	1	3	1	1	4	1	1800	1	2	1	2	2	2	2	3	3	21	1		1	2		1	1	2	2	2	2	2	3	2	2	2	1	2	1	2	2	2	1	2	2	2	2	1
	433	2	28	1	2	4	1	1	4	3	2000	1	1	2	2	1	2	2	4	3	22	2	1	2	2		1	1	2	2	2	2	2	3	2	2	2	1	2	1	2	1	2	2	2	2	2	1	2
	434	1	24	2	1	4	1	1	5	2	3200	2	1	2	1	1	2	2	3	2	24	1		1	2		1	1	2	2	2	2	2	3	2	2	2	1	2	1	1	1	2	2	2	2	2	1	1
	435	2	35	1	1	2	1	1	2	1	2500	1	2	2	2	1	2	2	4	2	18	5	2	2	1	1	1	2	2	1	2	2	2	3	2	2	1	2	1	1	2	1	2	2	2	2	2	2	2
	436	1	33	3	1	1	1	1	1	1	1000	1	2	2	2	1	2	2	4	3	27	2	1	2	2		1	1	2	2	2	2	2	3	2	2	2	1	2	2
	437	1	25	2	1	3	1	1	3	4	1700	1	1	2	2	1	2	2	3	3	25	1		1	2		1	1	2	2	2	2	2	3	2	2	2	1	2	1	1	2	2	2	2	2	2	1	1
	438	1	28	2	1	3	1	1	3	4	1700	1	1	2	2	1	2	2	5	3	21	3	1	3	2		1	1	2	1	2	2	2	3	2	2	2	1	2	1	1	1	2	2	2	2	2	2	1
	439	1	34	2	1	4	1	1	5	2	3500	1	1	2	1	1	2	2	4	3	24	2	1	2	2		1	1	1	2	2	2	2	3	2	1	2	2	2	1	1	2	2	1	2	2	2	1	2
	440	2	26	2	1	5	2	1	5	2	6550	2	1	2	2	1	2	2	3	3	26	1		1	2		1	1	2	2	2	2	2	3	2	2	2	1	2	1	1	2	2	1	2	2	2	2	1
	441	2	30	2	1	4	3	1	4	3	3000	2	1	2	2	1	2	2	5	3	21	3	1	3	2		1	1	2	2	2	2	2	3	1	2	2	1	2	1	1	2	2	2	2	2	2	2	1
	442	2	22	3	1	2	1	1	3	1	700	1	2	1	2	1	2	2	3	3	22	3	1	1	2		1	1	2	2	2	2	2	3	2	2	2	1	2	1	2	1	2	2	2	2	2	2	1
	443	2	27	3	1	3	1	1	4	1	850	1	2	1	2	2	2	2	5	3	19	3	1	3	2		1	1	2	2	2	2	2	2	2	2	2	1	2	1	1	2	2	2	2	2	2	1	2
	444	2	21	3	1	1	1	1	2	1	850	2	1	2	2	2	2	2	3	1	21	1		1	2		1	1	2	2	2	2	2	3	2	2	2	1	2	1	2	1	2	2	2	2	2	2	2
	445	1	25	2	1	4	3	1	5	2	3200	2	1	2	1	1	2	2	3	3	25	1		1	2		2	1	2	2	2	2	2	3	2	2	2	1	2	1	1	2	2	2	2	2	2	1	1
	446	1	36	2	3	3	4	1	3	3	2500	1	1	2	1	1	2	2	4	3	19	4	1	2	1	1	1	1	2	2	2	2	2	2	2	2	2	1	2	1	1	2	2	2	2	2	2	2	2
	447	1	22	3	1	4	4	1	5	4	1500	2	1	2	2	1	2	2	3	3	22	1		1	2		1	1	2	2	2	2	2	3	2	2	2	1	2	1	2	1	2	2	2	2	2	1	2
	448	1	31	1	1	4	1	1	5	2	4200	2	1	2	1	1	2	2	4	3	27	2	1	2	2		1	1	2	2	2	2	2	4	2	2	2	1	2	1	1	2	2	2	2	2	2	1	1
	449	2	31	3	1	2	1	1	3	1	500	1	2	1	2	1	2	2	6	3	25	4	1	4	2		1	1	2	2	2	2	2	2	2	2	2	1	2	2
	450	2	33	3	1	1	1	1	2	1	2500	2	1	2	2	1	2	2	7	3	22	5	1	5	2		1	1	2	2	2	2	2	3	2	2	2	1	2	1	1	2	2	2	2	2	2	1	1
	451	1	19	3	1	4	1	1	3	3	2700	2	1	2	1	1	2	2	2	3	19	1		1	2		1	1	2	2	2	2	2	2	2	1	2	2	2	1	1	2	2	2	2	2	2	1	2
	452	2	21	2	1	3	1	1	3	1	1500	1	2	1	2	1	2	2	3	1	21	1		1	2		1	1	2	2	2	2	2	3	2	2	2	1	2	1	2	1	2	2	2	2	2	2	1
	453	1	26	2	1	4	4	1	4	2	4600	2	1	2	1	1	2	2	3	1	26	1		1	2		1	1	2	2	2	2	2	4	2	2	2	1	2	2
	454	2	19	3	1	4	1	1	4	4	500	1	1	1	2	1	2	2	3	3	19	1		1	2		1	1	2	2	2	2	2	3	2	2	2	1	2	1	2	1	2	2	2	2	2	2	1
	455	1	26	1	4	1	1	1	4	4	3000	2	1	1	2	1	2	2	3	3	20	1		1	2		1	1	2	2	2	2	2	3	2	2	2	1	2	1	1	2	2	2	2	2	2	2	1
	456	2	24	2	1	5	2	1	5	2	1700	1	2	1	2	1	2	2	3	3	24	1		1	2		1	1	2	2	2	2	2	3	2	2	2	1	2	1	1	1	2	2	2	2	2	2	2
	457	1	34	2	1	5	2	1	5	2	4200	2	1	2	1	1	2	2	6	3	23	4	1	4	2		1	1	2	1	2	2	2	3	2	2	2	1	2	1	1	2	2	2	2	2	2	2	2
	458	1	33	2	1	3	1	1	4	4	2500	1	1	2	2	1	2	2	4	3	26	2	1	2	2		1	1	2	2	2	2	2	3	2	2	2	1	2	1	1	2	2	2	2	2	2	1	2
	459	2	29	3	1	1	1	1	2	1	2500	1	2	1	2	1	2	2	3	3	29	1		1	2		1	2	2	2	1	2	2	3	2	2	2	1	2	1	1	1	2	2	2	2	2	2	2
	460	1	24	2	1	5	2	1	5	2	3700	2	1	2	1	1	2	2	4	3	25	2	1	2	2		1	1	2	2	2	2	2	4	2	2	2	1	2	1	1	2	2	1	2	2	2	1	2
	461	1	31	2	1	3	1	1	3	4	2000	2	1	2	2	1	2	2	4	3	27	2	1	2	2		1	2	2	2	1	2	2	3	2	2	2	1	2	1	1	2	2	2	2	2	2	2	1
	462	2	35	3	1	1	1	1	2	1	1000	1	2	1	2	1	2	2	6	3	19	4	1	4	2		1	1	2	2	2	2	2	3	2	2	2	1	2	1	2	1	2	2	2	2	2	2	1
	463	2	34	3	1	1	1	1	1	1	400	2	2	1	2	2	2	2	7		18	5	2	3	1	1	1	1	2	2	2	2	2	2	2	2	2	1	2	1	1	2	2	1	2	2	2	2	1
	464	2	27	3	1	4	1	1	3	1	1400	1	2	1	2	1	2	2	4	3	23	2	1	2	2		1	1	2	2	2	2	2	3	2	2	2	1	2	1	2	1	2	2	2	2	2	2	1
	465	1	25	2	1	4	1	1	3	4	2500	1	2	1	1	2	2	2	3	3	25	1		1	2		1	1	2	2	2	2	2	3	2	2	2	1	2	1	1	1	2	2	2	2	2	2	1
	466	2	24	3	1	1	1	1	1	1	1000	1	2	1	2	1	2	2	3	3	24	1		1	2		1	1	2	2	2	2	2	3	2	2	2	1	2	1	2	1	2	2	2	2	2	2	1
	467	1	25	2	1	5	2	1	5	2	2700	2	1	2	2	1	2	2	3	3	25	1		1	2		1	1	2	2	2	2	2	3	2	2	2	1	2	1	1	2	2	2	2	2	2	2	1
	468	2	27	3	1	1	1	1	1	1	1400	1	2	1	2	1	2	2	4	3	20	2	1	2	2		1	1	2	2	2	2	2	3	2	2	2	1	2	1	1	2	2	2	2	2	2	1	2
	469	1	22	2	1	3	1	1	3	3	1300	2	1	2	2	1	2	2	3	3	22	1		1	2		1	1	2	1	2	2	2	3	2	2	2	1	2	1	2	1	2	2	2	2	2	2	1
	470	1	29	2	1	3	2	1	5	2	3000	2	1	2	1	1	2	2	4	3	22	2	1	2	2		1	1	2	2	2	2	2	3	2	2	2	1	2	1	1	2	2	1	2	2	2	2	1
	471	2	25	2	1	4	1	1	3	4	3000	1	2	1	2	1	2	2	3	3	25	1		1	2		2	1	2	2	2	2	2	3	2	2	2	1	2	1	1	2	2	2	2	2	2	1	2
	472	1	24	2	1	5	3	1	5	2	4500	2	1	2	1	1	2	2	3	3	24	1		1	2		1	1	2	2	2	2	2	3	2	2	2	1	2	1	1	2	2	2	2	2	2	2	1
	473	1	24	1	4	3	4	1	4	3	800	1	1	1	2	1	2	2	5	3	17	3	1	3	2		1	1	2	2	2	2	2	3	2	2	2	1	2	1	2	1	2	1	2	2	2	2	1
	474	2	34	3	1	1	1	1	1	1	400	2	2	1	2	2	2	2	9	2	19	7	2	5	1	2	1	1	2	1	2	2	2	3	2	2	1	2	2	2
	475	2	30	1	1	1	1	1	1	1	2000	2	1	2	1	1	2	2	5	3	20	3	1	3	2		1	1	2	1	2	2	2	3	2	2	2	1	2	1	1	2	2	2	2	2	2	2	1
	476	2	20	2	1	4	3	1	4	2	1500	2	1	2	2	1	2	2	3	3	26	1		1	2		1	1	2	2	2	2	2	4	2	1	2	2	2	1	1	1	2	2	2	2	2	2	1
	477	2	29	3	1	3	1	1	3	1	1000	1	2	2	2	1	2	2	4	3	25	2	1	2	2		1	1	2	1	2	2	2	3	2	1	2	2	2	1	2	1	2	2	2	2	2	2	1
	478	2	32	2	1	4	1	1	3	1	1500	1	1	2	2	1	2	2	5	3	25	3	1	3	2		1	1	2	2	2	2	2	4	2	1	2	2	2	1	1	2	2	2	2	2	2	2	1
	479	1	27	2	1	4	1	1	3	3	2700	2	1	1	2	1	2	2	2	3	19	1		1	2		1	1	2	1	2	2	2	3	2	1	2	2	2	1	2	1	2	2	2	2	2	2	2
	480	1	24	1	1	2	2	1	5	2	3200	2	1	2	1	1	2	2	4	3	21	2	1	2	2		1	1	2	2	2	2	2	3	2	1	2	2	2	1	1	2	2	2	2	2	2	1	2
	481	1	34	2	1	3	1	1	3	4	2200	1	1	2	1	1	2	2	5	1	22	4	1	3	1	1	1	1	2	1	2	2	2	3	2	2	2	1	2	1	2	1	1	2	2	2	2	2	1
	482	1	38	3	1	1	1	1	3	1	2000	1	1	1	1	1	2	2	6	2	20	5	1	4	2		1	2	2	1	2	2	2	4	2	1	2	2	2	1	1	2	2	1	2	2	2	1	2
	483	1	22	2	1	3	1	1	4	2	1200	1	1	2	1	2	2	2	3	2	22	1		1	1	2	1	1	2	2	2	2	2	4	2	2	1	2	2	1	2	2	2	1	1	2	2	1	2
	484	1	22	3	5	4	1	1	3	5	2000	2	1	2	1	1	2	2	4	3	18	2	1	2	2		1	1	2	2	2	2	2	4	2	2	1	2	2	1	1	2	2	2	2	2	2	1	2
	485	2	25	3	5	3	1	1	1	1	2500	2	2	1	2	1	2	2	5	3	20	3	1	3	2		1	2	2	2	1	2	2	2	2	2	1	2	2	2
	486	2	30	2	1	1	1	1	2	1	3000	1	1	1	2	2	2	2	6	3	20	4	1	4	2		1	1	2	2	2	2	2	4	2	1	2	2	2	1	1	1	2	2	2	2	2	1	2
	487	2	33	3	1	1	1	1	1	1	3000	2	2	1	2	2	2	2	5	3	25	4	1	3	2		1	1	2	2	2	2	2	3	2	1	2	2	2	1	1	2	2	2	2	2	2	1	1
	488	1	26	3	1	2	1	1	3	3	850	1	1	2	2	1	2	2	4	3	21	2	1	2	2		1	1	2	2	2	2	2	4	2	2	2	1	2	1	1	1	2	2	2	1	2	1	2
	489	1	25	1	5	4	2	1	2	3	1500	1	1	2	1	1	2	2	4	3	21	2	1	1	2		1	1	1	1	2	2	2	4	2	1	2	2	2	1	1	2	2	1	2	2	2	2	1
	490	2	28	3	1	1	1	1	2	1	800	1	1	2	2	2	2	2	6	3	18	4	1	4	2		1	2	2	1	2	2	2	4	2	2	1	2	2	1	1	2	2	2	1	2	2	2	1
	491	2	32	3	1	1	1	1	1	1	1000	1	2	1	2	2	2	2	6	2	20	4	2	4	2		2	1	2	1	2	2	2	5	2	1	2	2	2	2
	492	2	38	2	1	1	1	1	1	1	800	2	2	1	2	2	2	2	7	2	19	5	2	4	1	1	1	1	2	2	2	2	2	3	2	2	1	2	2	1	1	2	2	2	2	2	2	1	2
	493	1	25	3	1	3	4	1	3	4	400	1	1	2	1	1	2	2	4	3	20	2	1	2	2		1	1	2	1	2	2	2	4	2	1	1	2	2	1	1	2	2	2	2	2	2	1	1
	494	1	24	3	2	3	3	1	4	2	1500	1	1	2	1	1	2	2	4	3	18	2	1	2	2		1	1	2	2	2	2	2	4	2	1	2	2	2	1	1	2	2	1	2	1	2	2	1
	495	1	28	2	3	4	2	1	4	4	8000	2	1	1	1	1	1	2	4	3	18	1		1	2		1	1	2	1	2	2	2	4	2	1	2	2	2	1	1	2	2	2	2	2	2	1	1
	496	2	30	3	1	3	1	1	3	1	4000	2	1	1	2	1	2	2	6	2	20	6	1	4	2		1	1	2	1	2	2	2	3	2	1	2	2	2	1	1	2	2	2	2	2	2	1	2
	497	1	28	3	1	3	3	1	3	4	3000	1	1	2	1	2	2	2	4	2	23	2	1	2	2		1	2	2	2	2	2	2	4	2	1	2	2	2	1	1	1	1	2	2	2	2	1	2
	498	1	26	3	1	2	2	1	3	4	4000	2	1	2	1	1	2	2	4	3	18	2	1	2	2		1	1	2	2	2	2	2	4	2	1	2	2	2	1	1	1	1	2	2	2	2	1	2
	499	1	21	3	1	1	1	1	1	3	2000	1	1	1	2	2	2	2	3	1	19	1		1	2		1	1	2	2	2	2	2	4	2	1	2	2	2	1	1	1	1	2	2	2	2	1	2
	500	1	26	3	1	1	1	1	1	4	3500	1	1	2	2	1	2	2	4	1	22	2	1	2	2		1	1	2	2	2	2	2	4	2	1	2	2	2	1	1	1	1	2	2	2	2	1	2
	501	1	26	3	1	2	1	1	2	4	4000	1	1	1	2	2	2	2	4	1	22	2	1	2	2		1	1	2	2	2	2	2	4	2	1	2	2	2	1	1	1	1	2	2	2	2	1	2
	502	1	32	2	1	1	4	1	1	4	5000	1	1	2	1	2	2	2	6	1	20	4	1	4	2		1	1	2	2	2	2	2	4	2	1	2	2	2	1	1	1	1	1	2	2	2	1	2
	503	1	31	2	1	2	1	1	2	4	4000	1	1	2	1	1	2	2	4	1	27	2	1	2	2		1	1	2	2	2	2	2	4	2	1	2	2	2	1	1	1	1	2	2	2	2	1	2
	504	2	25	3	1	1	1	1	3	1	5000	2	2	1	2	1	2	2	7	3	20	5	1	5	2		1	1	2	2	2	2	2	3	2	1	2	2	2	2
	505	2	34	3	1	2	1	1	3	4	5000	2	1	2	1	2	2	2	5	2	27	3	1	3	2		1	1	2	1	2	2	2	3	2	1	2	2	2	1	1	2	2	2	2	2	2	1	1
	506	2	33	3	1	1	1	1	3	1	4000	2	2	1	2	1	2	2	7	3	23	5	1	5	1	1	1	1	2	2	2	2	2	3	1	1	1	2	1	1	1	2	2	2	2	2	2	1	2
	507	1	25	3	3	3	1	1	5	4	5000	2	1	2	1	1	2	2	4	3	19	2	1	2	2		1	1	2	2	2	2	2	4	2	2	2	1	2	1	1	2	2	2	2	2	2	1	1
	508	1	30	2	1	4	1	1	3	2	6000	2	1	1	1	1	1	2	4	3	24	2	1	2	2		1	1	2	2	2	2	2	2	2	1	2	2	2	1	2	1	2	2	2	2	2	1	2
	509	1	30	1	1	5	2	1	5	2	4000	2	1	2	1	1	2	2	5	3	21	4	1	3	2		1	1	2	2	2	2	2	4	1	1	2	2	2	1	1	1	2	2	2	2	2	1	1
	510	1	26	3	1	3	1	1	4	1	2500	1	1	2	2	1	2	2	3	2	26	1		1	2		1	2	2	1	2	2	2	3	2	2	2	1	2	1	1	2	2	2	2	2	2	1	1
	511	2	28	3	1	3	1	1	4	3	9000	2	2	1	2	1	2	2	4	2	23	2	1	2	2		1	2	2	1	2	2	2	4	2	2	2	1	2	2
	512	1	30	2	1	4	1	1	4	2	6000	2	1	1	1	1	1	2	6	1	22	4	1	4	2		1	1	2	2	2	2	2	4	2	1	2	2	2	1	1	2	2	2	2	2	2	2	2
	513	2	20	2	1	1	1	1	1	1	1200	1	2	2	2	1	2	2	3	2	20	1		1	2		1	1	2	1	2	2	2	3	2	2	1	2	2	2
	514	1	20	2	1	4	4	1	4	2	6000	2	1	1	1	1	1	2	2	2	20	2	1	1	2		1	1	2	2	2	2	2	4	2	2	2	1	2	1	2	2	2	1	2	2	2	1	1
	515	2	26	3	1	1	1	1	1	1	2000	1	1	1	2	2	2	2	4	3	22	2	1	2	2		1	1	2	2	2	2	2	4	2	1	2	2	2	1	1	1	1	2	2	2	2	1	2
	516	1	27	1	1	3	1	1	5	2	5000	1	1	2	1	2	2	2	3	1	20	1		1	2		1	2	2	1	2	2	2	4	2	1	2	1	2	1	1	1	2	2	2	2	2	1	1
	517	1	35	2	1	3	4	1	3	4	2000	2	1	1	2	1	2	2	4	3	18	3	1	3	2		1	1	2	2	2	2	2	4	2	2	2	1	2	1	1	2	2	1	1	2	2	2	1
	518	2	22	3	3	1	3	1	1	1	1000	1	1	1	2	1	2	2	3	3	22	1		1	2		1	2	2	1	2	2	2	4	2	1	2	2	2	1	2	1	2	2	1	2	2	1	2
	519	2	36	3	1	3	1	1	3	1	4000	1	1	1	2	1	2	2	5	2	24	3	1	3	2		1	1	2	2	2	2	2	3	2	1	2	2	2	2
	520	1	33	2	1	3	1	1	5	2	3000	2	1	2	1	1	2	2	5	2	22	3	1	3	2		1	2	2	1	2	2	2	3	2	2	2	1	2	1	1	2	2	2	2	2	2	1	1
	521	1	20	3	1	3	1	1	3	5	2800	2	1	1	1	1	2	2	4	1	16	2	1	2	2		1	2	2	1	2	2	2	4	2	2	2	1	2	1	1	2	2	2	2	2	2	1	1
	522	2	30	2	1	3	2	1	3	1	300	1	2	2	2	2	1	2	4	2	23	2	1	2	2		1	2	2	2	1	2	2	3	2	1	2	2	2	1	2	1	2	2	2	1	2	2	1
	523	2	26	3	1	3	4	1	3	4	1000	1	1	1	2	1	2	2	5	3	17	3	1	3	2		1	2	2	1	2	2	2	4	2	1	2	2	2	1	1	2	2	2	1	1	2	2	1
	524	1	28	2	1	4	1	1	3	2	5000	2	1	1	1	1	1	2	3	2	20	2	1	1	2		1	1	2	2	2	2	2	2	2	1	2	2	2	1	1	2	2	2	2	2	2	1	1
	525	2	30	1	2	1	1	1	2	1	3000	1	1	1	2	1	2	2	4	2	24	2	1	2	2		1	1	2	2	2	2	2	3	2	1	2	2	2	1	2	1	2	2	2	2	2	1	1
	526	1	35	3	1	1	1	1	2	4	4000	1	1	1	1	1	1	2	8	3	18	6	2	6	2		1	1	2	1	2	2	2	4	2	1	2	2	2	1	1	2	2	2	2	2	2	1	1
	527	1	35	3	5	3	1	1	4	2	2000	2	1	1	2	1	2	2	4	2	22	3	1	2	1	1	1	2	2	1	2	2	2	4	2	2	2	1	1	2
	528	1	30	3	1	3	1	1	3	1	2800	1	1	1	2	1	2	2	6	2	18	4	1	4	2		1	2	2	1	2	2	2	3	2	2	1	2	2	1	1	2	2	2	2	2	2	1	2
	529	1	29	2	1	4	2	1	5	2	2000	2	1	2	1	1	2	2	3	3	29	1		1	2		1	1	2	1	2	2	2	3	2	1	2	2	2	1	1	2	2	2	2	1	2	1	1
	530	1	25	3	1	5	2	1	5	2	3500	2	1	2	1	1	2	2	4	3	22	2	1	2	2		1	1	1	1	2	2	2	4	2	1	1	2	2	1	1	2	2	1	2	1	2	1	1
	531	1	25	3	1	5	2	1	5	2	3500	2	1	2	1	1	2	2	4	3	22	2	1	2	2		1	1	1	1	2	2	2	4	2	1	1	2	2	1	1	2	2	1	2	1	2	1	1
	532	1	32	3	1	3	4	1	4	4	5000	2	1	1	1	1	2	2	5	3	18	3	1	3	2		1	1	1	1	2	2	2	4	2	1	1	2	2	1	1	2	2	2	2	2	2	1	1
	533	1	36	3	1	3	1	1	4	4	3200	2	1	2	1	1	2	2	8	3	19	6	1	6	2		1	1	2	2	2	2	2	4	2	1	1	2	2	1	1	2	2	2	2	2	2	1	1
	534	2	28	3	1	1	1	1	2	1	900	1	2	1	2	1	2	2	5	2	17	3	1	3	2		1	2	2	1	1	2	2	3	2	2	1	2	2	1	2	1	1	2	2	2	2	1	2
	535	2	23	3	1	2	1	1	2	5	800	1	2	1	2	2	2	2	3	2	23	1		1	2		1	2	2	1	1	2	2	4	2	2	1	2	2	1	2	1	1	2	2	2	2	1	1
	536	1	25	1	4	5	2	1	5	3	6000	2	1	1	1	1	2	2	3	3	25	1		1	2		1	1	1	1	2	2	2	4	2	1	2	2	2	1	1	2	2	1	2	1	2	1	1
	537	2	21	3	1	1	1	1	3	1	1500	1	2	1	2	1	2	2	3	2	21	1		1	2		1	2	2	1	1	2	2	4	2	2	1	2	2	1	2	1	2	2	2	2	2	1	2
	538	1	22	2	3	3	4	2			1500	2	1	2	1	1	2	2	2	1	21	1		1	2		1	2	2	1	2	2	2	2	2	1	2	2	2	1	1	2	2	2	2	2	2	1	2
	539	1	25	2	1	4	1	1	4	4	2500	2	1	2	1	1	2	2	3	3	25	1		1	2		1	1	2	1	2	2	2	4	2	1	1	2	2	1	1	2	2	2	2	2	2	1	1
	540	1	28	2	1	4	2	1	5	2	2500	2	1	2	1	1	2	2	4	3	22	2	1	2	2		1	1	2	2	2	2	2	4	2	1	1	2	2	1	1	2	2	2	2	2	2	1	1
	541	1	21	2	1	3	2	1	4	4	2000	2	1	2	1	1	2	2	3	3	21	1		1	2		1	1	2	2	2	2	2	4	2	1	1	2	2	1	1	2	2	2	2	2	2	1	1
	542	2	25	3	1	1	1	1	3	1	950	1	2	1	2	1	2	2	5	2	18	3	1	3	2		1	1	2	2	1	2	2	2	2	2	1	2	2	2
	543	2	21	3	1	1	1	1	1	1	500	1	2	2	2	2	2	2	4	2	16	2	1	2	2		1	2	2	2	1	2	2	2	2	2	1	2	2	2
	544	1	28	3	1	4	4	2			1500	2	1	1	1	1	2	2	2	1	28	1		1	2		1	1	2	2	2	2	2	3	2	1	2	2	2	2
	545	1	22	2	1	4	1	1	4	4	4000	1	1	1	1	1	2	2	3	3	22	1		1	2		1	1	2	2	2	2	2	4	2	1	1	2	2	1	1	2	2	2	2	2	2	1	1
	546	1	25	2	1	3	4	1	4	4	2500	2	1	2	1	1	2	2	2	3	21	2	1	2	2		1	1	2	2	2	2	2	4	2	1	1	2	2	1	1	2	2	2	2	2	2	1	1
	547	2	18	3	1	3	1	1	3	1	1500	1	2	1	2	1	2	2	3	2	18	1		1	2		1	2	2	2	1	2	2	3	2	2	1	2	2	2
	548	2	22	3	1	1	1	1	2	1	900	1	2	2	2	2	2	2	4	2	17	3	2	2	1	2	1	2	2	2	1	2	2	3	2	2	1	2	2	2
	549	1	23	2	1	4	4	2			1700	2	1	2	1	1	2	2	2	1	23	1		1	2		1	1	2	2	2	2	2	2	2	1	2	2	2	2
	550	1	21	3	1	3	4	1	4	4	3000	2	1	1	1	1	2	2	4	3	18	2	1	2	2		1	1	2	2	2	2	2	4	2	1	1	2	2	1	1	2	2	2	2	2	2	1	1
	551	1	22	1	1	4	1	1	4	4	2000	2	1	2	1	1	2	2	3	3	22	1		1	2		1	1	2	2	2	2	2	4	2	1	1	2	2	1	1	2	2	2	2	2	2	1	1
	552	1	28	2	2	4	2	1	5	2	4000	2	1	2	1	1	2	2	5	3	20	3	1	3	2		1	1	2	2	2	2	2	4	2	1	1	2	2	1	1	2	2	2	2	2	2	1	1
	553	2	19	3	1	3	1	1	2	1	1000	1	2	1	2	1	2	2	3	2	19	1		1	2		1	2	2	2	1	2	2	3	2	2	1	2	1	2
	554	1	22	2	1	4	1	1	5	2	2000	2	1	2	1	1	2	2	3	3	22	1		1	2		1	1	2	2	2	2	2	4	2	1	1	2	2	1	1	2	2	2	2	2	2	1	1
	555	1	25	3	3	4	2	1	5	2	2500	2	1	2	1	1	2	2	3	3	25	1		1	2		1	1	2	2	2	2	2	4	2	1	1	2	2	1	1	2	2	2	2	2	2	1	1
[truncated: 104 more columns]

## Sheet: ListVariables
	Variables information
Variable	A100	A101	A102	A103	A104	A105	A108	A106	A107	A109	A110	A111	A112A	A112B	A112C	A112D	A112E	A112F	A113	A114	A115	A116	A120	A117	A118	A119	A121	A122A	A122B	A122C	A122D	A122E	A122F	A123	A124	A125A	A125B	A125C	A126	A127	A128A	A128B	A128C	A128D	A128E	A128F	A128G	A129A	A129B
Question	Individual id	residence	Age	religion	Ethinicity	educational status	What is your occupation	Marital status	Educational status of husband	Occupation of husband	monthly hh income	member of CBHI	have you electricity	radio	TV	mobile	home phone	other	family size	decision maker	Age at first birth	number of pregnancies	ANC of prior pregnancy	number of live birth	any pregnancy related cxn	type of advers pregnancy outcome	ANC for current pregnancy	skilled health prof attended pregnancy	Dr attended pregnancy	HEW attended pregnancy	TBA attended pregnancy			number of ANC visit of last pregnancy	refused medical procedures?	decision made for EOC by mother	decision made for EOC by husband	decision made for EOC by family	absence of care provider for current child birth	Do you know any danger sign	source of info health workers	source of info HEW	source of info health promotors	source of info radio & TV	source of info neighbor	source of info reading	source of info other	mention sever vaginal bleeding as danger sn	mention swellen hand and face as danger sn
Subquestion
Scale	Scale	Nominal	Scale	Nominal	Nominal	Nominal	Nominal	Nominal	Nominal	Nominal	Scale	Nominal	Nominal	Nominal	Nominal	Nominal	Nominal	Nominal	Nominal	Nominal	Scale	Nominal	Nominal	Nominal	Nominal	Nominal	Nominal	Nominal	Nominal	Nominal	Nominal	Nominal	Nominal	Nominal	Nominal	Nominal	Nominal	Nominal	Nominal	Nominal	Nominal	Nominal	Nominal	Nominal	Nominal	Nominal	Nominal	Nominal	Nominal
Missings
Values/Labels		1 | urban		1 | protestant	1 | Gurage	1 | illitrate	1 | house wife	1 | married	1 | Illitrate	1 | farmer		1 | yes	1 | yes	1 | yes	1 | yes	1 | yes	1 | yes	1 | yes		1 | my self			1 | yes		1 | yes	1 | abortion	1 | yes	1 | yes	1 | yes	1 | yes	1 | yes			1 | once	1 | yes	1 | yes	1 | yes	1 | yes	1 | yes	1 | yes	1 | yes	1 | yes	1 | yes	1 | yes	1 | yes	1 | yes	1 | yes	1 | yes	1 | yes
		2 | rural		2 | orthodox	2 | Oromo	2 | read and write	2 | Government employee	2 | single	2 | read and write	2 | government employ		2 | no	2 | no	2 | no	2 | no	2 | no	2 | no	2 | no		2 | husband			2 | no		2 | no	2 | still birth	2 | no	2 | no	2 | no	2 | no	2 | no			2 | twice	2 | no	2 | no	2 | no	2 | no	2 | no	2 | no	2 | no	2 | no	2 | no	2 | no	2 | no	2 | no	2 | no	2 | no	2 | no
				3 | muslims	3 | Amhara	3 | primary completed	3 | Non-Government employee	3 | divorced	3 | primary	3 | non governmental employee										3 | both						3 | other								3 | 3 times
				4 | catholic	4 | Wolaita	4 | seconday	4 | merchant	4 | widowed	4 | seconday	4 | merchant										4 | other														4 | 4 and above
				5 | other	5 | other	5 | above secondary	5 | other		5 | above secondary	5 | daily laborer																								5 | none
										6 | other
[truncated: 104 more columns]

## Sheet: Source
		List of the the variables code
#	Content	Reference	Text	Type / Range*		Comment
1	QUESTION	[...]	Individual id	Quantity
	VARIABLES	A100		[1 to 555]
	VALUES
2	QUESTION	[...]	residence	Single
	VARIABLES	A101		1 to 2
	VALUES	1	urban	1 to 1
		2	rural	2 to 2
3	QUESTION	[...]	Age	Quantity
	VARIABLES	A102		[17 to 45]
	VALUES
4	QUESTION	[...]	religion	Single
	VARIABLES	A103		1 to 5
	VALUES	1	protestant	1 to 1
		2	orthodox	2 to 2
		3	muslims	3 to 3
		4	catholic	4 to 4
		5	other	5 to 5
5	QUESTION	[...]	Ethinicity	Single
	VARIABLES	A104		1 to 5
	VALUES	1	Gurage	1 to 1
		2	Oromo	2 to 2
		3	Amhara	3 to 3
		4	Wolaita	4 to 4
		5	other	5 to 5
6	QUESTION	[...]	educational status	Single
	VARIABLES	A105		1 to 5
	VALUES	1	illitrate	1 to 1
		2	read and write	2 to 2
		3	primary completed	3 to 3
		4	seconday	4 to 4
		5	above secondary	5 to 5
7	QUESTION	[...]	What is your occupation	Single
	VARIABLES	A108		1 to 5
	VALUES	1	house wife	1 to 1
		2	Government employee	2 to 2
		3	Non-Government employee	3 to 3
		4	merchant	4 to 4
		5	other	5 to 5
8	QUESTION	[...]	Marital status	Single
	VARIABLES	A106		1 to 4
	VALUES	1	married	1 to 1
		2	single	2 to 2
		3	divorced	3 to 3
		4	widowed	4 to 4
9	QUESTION	[...]	Educational status of husband	Single
	VARIABLES	A107		1 to 5
	VALUES	1	Illitrate	1 to 1
		2	read and write	2 to 2
		3	primary	3 to 3
		4	seconday	4 to 4
		5	above secondary	5 to 5
10	QUESTION	[...]	Occupation of husband	Single
	VARIABLES	A109		1 to 6
	VALUES	1	farmer	1 to 1
		2	government employ	2 to 2
		3	non governmental employee	3 to 3
		4	merchant	4 to 4
		5	daily laborer	5 to 5
		6	other	6 to 6
11	QUESTION	[...]	monthly hh income	Quantity
	VARIABLES	A110		[0 to 9000]
	VALUES
12	QUESTION	[...]	member of CBHI	Single
	VARIABLES	A111		1 to 2
	VALUES	1	yes	1 to 1
		2	no	2 to 2
13	QUESTION	[...]	have you electricity	Single
	VARIABLES	A112A		1 to 2
	VALUES	1	yes	1 to 1
		2	no	2 to 2
14	QUESTION	[...]	radio	Single
	VARIABLES	A112B		1 to 2
	VALUES	1	yes	1 to 1
		2	no	2 to 2
15	QUESTION	[...]	TV	Single
	VARIABLES	A112C		1 to 2
	VALUES	1	yes	1 to 1
		2	no	2 to 2
16	QUESTION	[...]	mobile	Single
	VARIABLES	A112D		1 to 2
	VALUES	1	yes	1 to 1
		2	no	2 to 2
17	QUESTION	[...]	home phone	Single
	VARIABLES	A112E		1 to 2
	VALUES	1	yes	1 to 1
		2	no	2 to 2
18	QUESTION	[...]	other	Single
	VARIABLES	A112F		1 to 2
	VALUES	1	yes	1 to 1
		2	no	2 to 2
19	QUESTION	[...]	family size	Quantity
	VARIABLES	A113		[1 to 52]
	VALUES
20	QUESTION	[...]	decision maker	Single
	VARIABLES	A114		1 to 4
	VALUES	1	my self	1 to 1
		2	husband	2 to 2
		3	both	3 to 3
		4	other	4 to 4
21	QUESTION	[...]	Age at first birth	Quantity
	VARIABLES	A115		[16 to 35]
	VALUES
22	QUESTION	[...]	number of pregnancies	Quantity
	VARIABLES	A116		[1 to 9]
	VALUES
23	QUESTION	[...]	ANC of prior pregnancy	Single
	VARIABLES	A120		1 to 2
	VALUES	1	yes	1 to 1
		2	no	2 to 2
24	QUESTION	[...]	number of live birth	Quantity
	VARIABLES	A117		[1 to 8]
	VALUES
25	QUESTION	[...]	any pregnancy related cxn	Single
	VARIABLES	A118		1 to 2
	VALUES	1	yes	1 to 1
		2	no	2 to 2
26	QUESTION	[...]	type of advers pregnancy outcome	Single
	VARIABLES	A119		1 to 3
	VALUES	1	abortion	1 to 1
		2	still birth	2 to 2
		3	other	3 to 3
27	QUESTION	[...]	ANC for current pregnancy	Single
	VARIABLES	A121		1 to 2
	VALUES	1	yes	1 to 1
		2	no	2 to 2
28	QUESTION	[...]	skilled health prof attended pregnancy	Single
	VARIABLES	A122A		1 to 2
	VALUES	1	yes	1 to 1
		2	no	2 to 2
29	QUESTION	[...]	Dr attended pregnancy	Single
	VARIABLES	A122B		1 to 2
	VALUES	1	yes	1 to 1
		2	no	2 to 2
30	QUESTION	[...]	HEW attended pregnancy	Single
	VARIABLES	A122C		1 to 2
	VALUES	1	yes	1 to 1
		2	no	2 to 2
31	QUESTION	[...]	TBA attended pregnancy	Single
	VARIABLES	A122D		1 to 2
	VALUES	1	yes	1 to 1
		2	no	2 to 2
32	QUESTION	[...]	[...]	Quantity
	VARIABLES	A122E		[1 to 2]
	VALUES
33	QUESTION	[...]	[...]	Quantity
	VARIABLES	A122F		[2 to 2]
	VALUES
34	QUESTION	[...]	number of ANC visit of last pregnancy	Single
	VARIABLES	A123		1 to 5
	VALUES	1	once	1 to 1
		2	twice	2 to 2
		3	3 times	3 to 3
		4	4 and above	4 to 4
		5	none	5 to 5
35	QUESTION	[...]	refused medical procedures?	Single
	VARIABLES	A124		1 to 2
	VALUES	1	yes	1 to 1
		2	no	2 to 2
36	QUESTION	[...]	[...]	Matrix
	VARIABLES	A125A	decision made for EOC by mother	1 to 2
		A125B	decision made for EOC by husband	1 to 2
		A125C	decision made for EOC by family	1 to 2
	VALUES	1	yes	1 to 1
		2	no	2 to 2
37	QUESTION	[...]	absence of care provider for current child birth	Single
	VARIABLES	A126		1 to 2
	VALUES	1	yes	1 to 1
		2	no	2 to 2
38	QUESTION	[...]	Do you know any danger sign	Single
	VARIABLES	A127		1 to 2
	VALUES	1	yes	1 to 1
		2	no	2 to 2
39	QUESTION	[...]	[...]	Matrix
	VARIABLES	A128A	source of info health workers	1 to 2
		A128B	source of info HEW	1 to 2
		A128C	source of info health promotors	1 to 2
		A128D	source of info radio & TV	1 to 2
		A128E	source of info neighbor	1 to 2
		A128F	source of info reading	1 to 2
		A128G	source of info other	1 to 2
	VALUES	1	yes	1 to 1
		2	no	2 to 2
40	QUESTION	[...]	[...]	Matrix
	VARIABLES	A129A	mention sever vaginal bleeding as danger sn	1 to 2
		A129B	mention swellen hand and face as danger sn	1 to 2
		A129C	mention blurred vission as danger sn	1 to 2
	VALUES	1	yes	1 to 1
		2	no	2 to 2
41	QUESTION	[...]	I don't know	Single
	VARIABLES	A129D		1 to 2
	VALUES	1	yes	1 to 1
		2	no	2 to 2
42	QUESTION	[...]	severe bleeding mentioned as danger sign during delivery	Single
	VARIABLES	A130A		1 to 2
	VALUES	1	yes	1 to 1
		2	no	2 to 2
43	QUESTION	[...]	prolonged labor mentioned as danger sign during delivery	Single
	VARIABLES	A130B		1 to 2
	VALUES	1	yes	1 to 1
		2	no	2 to 2
44	QUESTION	[...]	convulsion mentioned as danger sign during delivery	Single
	VARIABLES	A130C		1 to 2
	VALUES	1	yes	1 to 1
		2	no	2 to 2
45	QUESTION	[...]	retained placenta mentioned as danger sign during delivery	Single
	VARIABLES	A130D		1 to 2
	VALUES	1	yes	1 to 1
		2	no	2 to 2
46	QUESTION	[...]	I don't know	Single
	VARIABLES	A130E		1 to 2
	VALUES	1	yes	1 to 1
		2	no	2 to 2
47	QUESTION	[...]	Severe vaginal bleeding mentioned as danger sign after birth	Single
	VARIABLES	A131A		1 to 2
	VALUES	1	yes	1 to 1
		2	no	2 to 2
48	QUESTION	[...]	Foul vaginal discharge mentioned as danger sign after birth	Single
	VARIABLES	A131B		1 to 2
	VALUES	1	yes	1 to 1
		2	no	2 to 2
49	QUESTION	[...]	High fever mentioned as danger sign after birth	Single
	VARIABLES	A131C		1 to 2
	VALUES	1	yes	1 to 1
		2	no	2 to 2
50	QUESTION	[...]	I don't know	Single
	VARIABLES	A131D		1 to 2
	VALUES	1	yes	1 to 1
		2	no	2 to 2
51	QUESTION	[...]	do danger signs threaten the life of the women?	Single
	VARIABLES	A132		1 to 2
	VALUES	1	yes	1 to 1
		2	no	2 to 2
52	QUESTION	[...]	mode of delivery	Single
	VARIABLES	A133		1 to 3
	VALUES	1	Asisted vaginal delivery	1 to 1
		2	instrumental	2 to 2
		3	C/S	3 to 3
53	QUESTION	[...]	Are you in labor when you arrive?	Single
	VARIABLES	A301		1 to 2
	VALUES	1	yes	1 to 1
		2	no	2 to 2
54	QUESTION	[...]	time of arrival	Quantity
	VARIABLES	A302		[0 to 23]
	VALUES
55	QUESTION	[...]	The time the woman entered the maternity ward?	Quantity
	VARIABLES	A303		[0 to 23]
	VALUES
56	QUESTION	[...]	Did you wait to receive health care?	Single
	VARIABLES	A304		1 to 2
	VALUES	1	yes	1 to 1
		2	no	2 to 2
57	QUESTION	[...]	[...]	Multiple
	VARIABLES	A305D	the date of initial exam began?	[0 to 41181]
		A305T	the time of initial exam began?	[0 to 41181]
	VALUES
58	QUESTION	[...]	difference between time of arrival and first exam	Quantity
	VARIABLES	Diff1		[0 to 2]
	VALUES
59	QUESTION	[...]	[...]	Multiple
	VARIABLES	A306D	the date of first exam by a senior health professional?	[-255136 to 41181]
		A306T	the time of first exam by a senior health professional?	[-255136 to 41181]
		A307D	the date a senior health professional gave verbal or written orders for treatment or tests	[-255136 to 41181]
		A307T	the time a senior health professional gave verbal or written orders for treatment or tests	[-255136 to 41181]
	VALUES
60	QUESTION	[...]	[...]	Multiple
	VARIABLES	insenior	interval between time of arrival and senior decision	[0 to 45]
		A308	interval between decisions for treatment and start?	[0 to 45]
	VALUES
61	QUESTION	[...]	When do you arrive?	Single
	VARIABLES	A309		1 to 2
	VALUES	1	night	1 to 1
		2	day	2 to 2
62	QUESTION	[...]	When was the date of arrival?	Single
	VARIABLES	A310		1 to 2
	VALUES	1	work day	1 to 1
		2	weekend/holiday	2 to 2
63	QUESTION	[...]	How long have you wait after arrival?	Quantity
	VARIABLES	A311		[0 to 48]
	VALUES
64	QUESTION	[...]	complication was diagnosed?	Quantity
	VARIABLES	A312A		[1 to 2]
	VALUES
65	QUESTION	[...]	[...]	Quantity
	VARIABLES	A312B		[0 to 23]
	VALUES
66	QUESTION	[...]	have you reffered	Single
	VARIABLES	A313		1 to 2
	VALUES	1	yes	1 to 1
		2	no	2 to 2
67	QUESTION	[...]	Date of referal	Quantity
	VARIABLES	A314D		[41073 to 41096]
	VALUES
68	QUESTION	[...]	time of referal	Quantity
	VARIABLES	A314T		[0 to 23]
	VALUES
69	QUESTION	[...]	Duration of stay at referring health institution	Quantity
	VARIABLES	A315		[0 to 48]
	VALUES
70	QUESTION	[...]	[...]	Matrix
	VARIABLES	A316A	lack of trained staff was reason for referal	1 to 2
		A316B	lack of medicine/equp was reason for referal	1 to 2
	VALUES	1	yes	1 to 1
		2	no	2 to 2
71	QUESTION	[...]	abscence of staff was reason for referal	Single
	VARIABLES	A316C		1 to 2
	VALUES	1	yes	1 to 1
		2	no	2 to 2
72	QUESTION	[...]	obstetric complications was reason for referal	Single
	VARIABLES	A316D		1 to 2
	VALUES	1	yes	1 to 1
		2	no	2 to 2
73	QUESTION	[...]	other	Single
	VARIABLES	A316E		1 to 2
	VALUES	1	yes	1 to 1
		2	no	2 to 2
74	QUESTION	[...]	Do you prefer institutional delivery?	Single
	VARIABLES	A317		1 to 2
	VALUES	1	yes	1 to 1
		2	no	2 to 2
75	QUESTION	[...]	Fear of discrimination was reason for not prefering institutional delivery	Single
	VARIABLES	A318A		1 to 2
	VALUES	1	yes	1 to 1
		2	no	2 to 2
76	QUESTION	[...]	distance was reason for not prefering institutional delivery	Single
	VARIABLES	A318B		1 to 2
	VALUES	1	yes	1 to 1
		2	no	2 to 2
77	QUESTION	[...]	financial problem was reason for not prefering institutional delivery	Single
	VARIABLES	A318C		1 to 2
	VALUES	1	yes	1 to 1
		2	no	2 to 2
78	QUESTION	[...]	Physical abuse by the care providers was reason for not prefering institutional delivery	Single
	VARIABLES	A318D		1 to 2
	VALUES	1	yes	1 to 1
		2	no	2 to 2
79	QUESTION	[...]	Other	Single
	VARIABLES	A318E		1 to 2
	VALUES	1	yes	1 to 1
		2	no	2 to 2
80	QUESTION	[...]	able to pay for care, drugs or supplies?	Single
	VARIABLES	A319		1 to 2
	VALUES	1	yes	1 to 1
		2	no	2 to 2
81	QUESTION	[...]	whom you rely very much for delivery or other obstetric care	Single
	VARIABLES	A320		1 to 4
	VALUES	1	Family/neighbors	1 to 1
		2	TBA	2 to 2
		3	Health professional	3 to 3
		4	Dr	4 to 4
82	QUESTION	[...]	[...]	Multiple
	VARIABLES	outcome1	delay from arrival to first exam	0 to 1
		outcome2	delay from arrival to senior order	0 to 1
	VALUES	0	on time	0 to 0
		1	delayed	1 to 1
83	QUESTION	[...]	Mahalanobis Distance	Quantity
	VARIABLES	MAH_3		[0,0127 to 24,1386]
	VALUES
84	QUESTION	[...]	[...]	Multiple
	VARIABLES	lnage	log age	[2,8332 to 9,105]
		lnincome	log age	[2,8332 to 9,105]
	VALUES
85	QUESTION	[...]	lo	Quantity
	VARIABLES	lnfirstbi		[2,7726 to 3,5553]
	VALUES
86	QUESTION	[...]	categorized age	Single
	VARIABLES	agecat		1 to 3
	VALUES	1	15-19	1 to 1
		2	20-34	2 to 2
		3	>=35	3 to 3
87	QUESTION	[...]	categorized monthly income	Single
	VARIABLES	inccat		1 to 3
	VALUES	1	<=1000	1 to 1
		2	1001-1999	2 to 2
		3	>=2000	3 to 3
88	QUESTION	[...]	delivery bemoc and newborn service	Single
	VARIABLES	H01		1 to 2
	VALUES	1	yes	1 to 1
		2	no	2 to 2
89	QUESTION	[...]	Any surgical services, including caesarean section?	Single
	VARIABLES	H02		1 to 2
	VALUES	1	yes	1 to 1
		2	no	2 to 2
90	QUESTION	[...]	Blood transfusion services?	Single
	VARIABLES	H03		1 to 2
	VALUES	1	yes	1 to 1
		2	no	2 to 2
91	QUESTION	[...]	Laboratory diagnostics	Single
	VARIABLES	H04		1 to 2
	VALUES	1	yes	1 to 1
		2	no	2 to 2
92	QUESTION	[...]	Does this facility have beds	Single
	VARIABLES	H05		1 to 2
	VALUES	1	yes	1 to 1
		2	no	2 to 2
93	QUESTION	[...]	[...]	Multiple
	VARIABLES	H05O	number of bed	[2 to 153]
		H06	number of beds dedicated to maternity care?	[2 to 153]
	VALUES
94	QUESTION	[...]	[...]	Quantity
	VARIABLES	H07		[1 to 2]
	VALUES
95	QUESTION	[...]	[...]	Quantity
	VARIABLES	H08		[1 to 2]
	VALUES
96	QUESTION	[...]	Ambulance	Single
	VARIABLES	H09		1 to 2
	VALUES	1	yes	1 to 1
		2	no	2 to 2
97	QUESTION	[...]	During the past 7 days, was electricity available	Single
	VARIABLES	H10		1 to 2
	VALUES	1	yes	1 to 1
		2	no	2 to 2
98	QUESTION	[...]	other sources of energy	Single
	VARIABLES	H11		1 to 2
	VALUES	1	yes	1 to 1
		2	no	2 to 2
99	QUESTION	[...]	[...]	Matrix
	VARIABLES	H12	is there functional generator?	1 to 2
		H13	is solar system functional	1 to 2
	VALUES	1	yes	1 to 1
		2	no	2 to 2
100	QUESTION	[...]	delivery service	Single
	VARIABLES	H14		1 to 2
	VALUES	1	yes	1 to 1
		2	no	2 to 2
101	QUESTION	[...]	[...]	Matrix
	VARIABLES	H15	Parenteral administration of antibiotics	1 to 2
		H16	Parenteral administration of oxytocine	1 to 2
		H17	Parenteral administration of anticonvulsant	1 to 2
	VALUES	1	yes	1 to 1
		2	no	2 to 2
102	QUESTION	[...]	Assisted vaginal delivery	Single
	VARIABLES	H18		1 to 2
	VALUES	1	yes	1 to 1
		2	no	2 to 2
103	QUESTION	[...]	Manual removal of placenta?	Single
	VARIABLES	H19		1 to 2
	VALUES	1	yes	1 to 1
		2	no	2 to 2
104	QUESTION	[...]	Removal of retained products after delivery	Single
	VARIABLES	H20		1 to 2
	VALUES	1	yes	1 to 1
		2	no	2 to 2
105	QUESTION	[...]	Neonatal resuscitation?	Single
	VARIABLES	H21		1 to 2
	VALUES	1	yes	1 to 1
		2	no	2 to 2
106	QUESTION	[...]	c/s	Single
	VARIABLES	H22		1 to 2
	VALUES	1	yes	1 to 1
		2	no	2 to 2
107	QUESTION	[...]	bld transfusion	Single
	VARIABLES	H23		1 to 2
	VALUES	1	yes	1 to 1
		2	no	2 to 2
108	QUESTION	[...]	Do you have the national guidelines	Single
	VARIABLES	H24		1 to 2
	VALUES	1	yes	1 to 1
		2	no	2 to 2
109	QUESTION	[...]	training on BEMONC in the last 2yrs	Single
	VARIABLES	H25		1 to 2
	VALUES	1	yes	1 to 1
		2	no	2 to 2
110	QUESTION	[...]	how many are trained	Quantity
	VARIABLES	H26		[1 to 7]
	VALUES
111	QUESTION	[...]	[...]	Multiple
	VARIABLES	H27	number of health professional who attend delivery during day	[1 to 24]
		H27N	number of health professional who attend delivery during night	[1 to 24]
		H28	number of delivery during day	[1 to 24]
		H28N	number of delivery during night	[1 to 24]
	VALUES
112	QUESTION	[...]	obtain blood from a national or regional blood center?	Single
	VARIABLES	H29		1 to 2
	VALUES	1	yes	1 to 1
		2	no	2 to 2
113	QUESTION	[...]	blood screening for infectious diseases prior totransfusion?	Single
	VARIABLES	H30		1 to 2
	VALUES	1	yes	1 to 1
		2	no	2 to 2
114	QUESTION	[...]	diagnostic tests and associated equipment are available?	Single
	VARIABLES	H31		1 to 2
	VALUES	1	yes	1 to 1
		2	no	2 to 2
115	QUESTION	[...]	perform diagnostic x-rays,ultra sound, or computerized tomography?	Single
	VARIABLES	H32		1 to 2
	VALUES	1	yes	1 to 1
		2	no	2 to 2
116	QUESTION	[...]	Oxytocin injection	Single
	VARIABLES	H33		1 to 2
	VALUES	1	yes	1 to 1
		2	no	2 to 2
117	QUESTION	[...]	Diazepam injection	Single
	VARIABLES	H34		1 to 2
	VALUES	1	yes	1 to 1
		2	no	2 to 2
118	QUESTION	[...]	Sodium chloride injectable solution	Single
	VARIABLES	H35		1 to 2
	VALUES	1	yes	1 to 1
		2	no	2 to 2
119	QUESTION	[...]	Calcium gluconate injection	Single
	VARIABLES	H36		1 to 2
	VALUES	1	yes	1 to 1
		2	no	2 to 2
120	QUESTION	[...]	Azithromycin cap/tab or oral liquid	Single
	VARIABLES	H37		1 to 2
	VALUES	1	yes	1 to 1
		2	no	2 to 2
121	QUESTION	[...]	Magnesium sulphate injection	Single
	VARIABLES	H38		1 to 2
	VALUES	1	yes	1 to 1
		2	no	2 to 2
122	QUESTION	[...]	Gentamicin injection	Single
	VARIABLES	H39		1 to 2
	VALUES	1	yes	1 to 1
		2	no	2 to 2
123	QUESTION	[...]	Ampicillin powder for injection	Single
	VARIABLES	H40		1 to 2
	VALUES	1	yes	1 to 1
		2	no	2 to 2
124	QUESTION	[...]	place of delivery	Single
	VARIABLES	plcdvry		1 to 9
	VALUES	1	hole	1 to 1
		2	darge	2 to 2
		3	wereber	3 to 3
		4	emdeber	4 to 4
		5	wolkite	5 to 5
		6	agena	6 to 6
		7	darcha	7 to 7
		8	buee	8 to 8
		9	butajira	9 to 9
125	QUESTION	[...]	level of facility	Single
	VARIABLES	lvlfclty		1 to 2
	VALUES	1	health center	1 to 1
		2	hospital	2 to 2
126	QUESTION	[...]	numbrer of health workers during day	Single
	VARIABLES	dayworker		1 to 2
	VALUES	1	<=4	1 to 1
		2	>4	2 to 2
127	QUESTION	[...]	number of health workers during night	Single
	VARIABLES	nightworker		1 to 2
	VALUES	1	<=4	1 to 1
		2	>4	2 to 2
128	QUESTION	[...]	delivery during day	Single
	VARIABLES	daydelivery		1 to 2
	VALUES	1	<=4	1 to 1
		2	>4	2 to 2
* -	A special column for quickly transforming this source into ready-to-use reports, using the N'table tabulation software.
